# Supplementary material for: rac-11-Selena-12,13-di­aza­bicyclo­[10.3.0]penta­deca-10a(13a),12-dien-1-ol
Source: IUCrdata. 2021 Jan 26;6(Pt 1):x210069. doi: 10.1107/S2414314621000699 (PMC9462266; doi:10.1107/S2414314621000699)
Supplement: Supplementary file 1 [file x-06-x210069-sup1.cif]

##############################################################################
#                                                                            #
# This CIF contains the data for a data article accepted for                 #
# publication in IUCrData. It conforms to the requirements of                #
# Notes for Authors for IUCrData, and has been                               #
# peer reviewed under the auspices of IUCrData.                              #
#                                                                            #
# Full details of the Crystallographic Information File format               #
# are given in the paper "The Crystallographic Information File (CIF):       #
# a New Standard Archive File for Crystallography" by S. R. Hall, F. H.      #
# Allen and I. D. Brown [Acta Cryst. (1991), A47, 655-685].                  #
#                                                                            #
# The current version of the core CIF dictionary is obtainable from          #
# ftp://ftp.iucr.org/pub/cif_core.dic.                                       #
#                                                                            #
# Software is freely available for graphical display of the structure(s)     #
# in this CIF. For information consult the CIF software page                 #
# http://www.iucr.org/resources/cif/software.                                #
#                                                                            #
# This file may be used for bona fide research purposes within the           #
# scientific community so long as proper attribution is given to the data    # 
# article from which it was obtained.                                        #
#                                                                            #
##############################################################################
data_I
_database_code_depnum_ccdc_archive 'CCDC 2057509'
_audit_creation_method     'SHELXL-2018/3'
_chemical_name_systematic
;
<i>rac</i>-11-Selena-12,13-diazabicyclo[10.3.0]pentadeca-10a(13a),12-dien-1-ol
;
_chemical_name_common     ?
_chemical_formula_moiety     'C12 H20 N2 O Se'
_chemical_formula_sum     'C12 H20 N2 O Se'
_chemical_formula_iupac     'C12 H20 N2 O Se'
_chemical_formula_weight     287.26
_chemical_melting_point     ?
_space_group_crystal_system     monoclinic
_space_group_name_H-M_alt     'P 21/c'
_space_group_name_Hall     '-P 2ybc'
loop_
    _space_group_symop_operation_xyz
    'x, y, z'
    '-x, y+1/2, -z+1/2'
    '-x, -y, -z'
    'x, -y-1/2, z-1/2'
_cell_length_a     8.9261(5)
_cell_length_b     19.9277(9)
_cell_length_c     7.3829(4)
_cell_angle_alpha     90
_cell_angle_beta     103.321(4)
_cell_angle_gamma     90
_cell_volume     1277.91(12)
_cell_formula_units_Z     4
_cell_measurement_reflns_used     9207
_cell_measurement_theta_min     2.56
_cell_measurement_theta_max     28.38
_cell_measurement_temperature     193(2)
_exptl_crystal_description     block
_exptl_crystal_colour     colourless
_exptl_crystal_size_max     0.710
_exptl_crystal_size_mid     0.260
_exptl_crystal_size_min     0.200
_exptl_crystal_density_diffrn     1.493
_exptl_crystal_density_meas     ?
_exptl_crystal_density_method     ?
_exptl_crystal_F_000     592
loop_
    _exptl_crystal_face_index_h
    _exptl_crystal_face_index_k
    _exptl_crystal_face_index_l
    _exptl_crystal_face_perp_dist
    0 -1 0 0.1553
    2 -1 0 0.1181
    -2 1 0 0.0829
    0 0 1 0.3585
    0 0 -1 0.3585
    1 2 0 0.1161
    -1 2 0 0.1599
_exptl_absorpt_coefficient_mu     2.921
_exptl_absorpt_correction_type     integration
_exptl_absorpt_process_details
;
[X-Red32 (Stoe & Cie, 2019), absorption correction by Gaussian
integration,
analogous
to
 Coppens  (1970)]
;
_exptl_absorpt_correction_T_min     0.2936
_exptl_absorpt_correction_T_max     0.6007
_diffrn_ambient_temperature     193(2)
_diffrn_source     'sealed X-ray tube, 12 x 0.4 mm long-fine focus'
_diffrn_radiation_type     MoK\a
_diffrn_radiation_wavelength     0.71073
_diffrn_measurement_device_type     'Stoe IPDS 2T'
_diffrn_measurement_method     'rotation method, \w scans'
_diffrn_detector_area_resol_mean     6.67
_diffrn_reflns_number     6412
_diffrn_reflns_av_R_equivalents     0.0172
_diffrn_reflns_av_unetI/netI     0.0158
_diffrn_reflns_theta_min     2.558
_diffrn_reflns_theta_max     27.879
_diffrn_reflns_theta_full     25.242
_diffrn_measured_fraction_theta_max     0.991
_diffrn_measured_fraction_theta_full     0.996
_diffrn_reflns_limit_h_min     -11
_diffrn_reflns_limit_h_max     10
_diffrn_reflns_limit_k_min     -24
_diffrn_reflns_limit_k_max     26
_diffrn_reflns_limit_l_min     -9
_diffrn_reflns_limit_l_max     9
_refine_special_details
;
Hydrogen atoms were refined with isotropic displacement parameters
constraining the <i>U</i>s of two H atoms bonded to the same C atom to the
same value.
;
_reflns_number_total     3020
_reflns_number_gt     2721
_reflns_threshold_expression     'I > 2\s(I)'
_refine_ls_structure_factor_coef     Fsqd
_refine_ls_matrix_type     full
_refine_ls_R_factor_all     0.0338
_refine_ls_R_factor_gt     0.0288
_refine_ls_wR_factor_gt     0.0666
_refine_ls_wR_factor_ref     0.0699
_refine_ls_goodness_of_fit_ref     1.135
_refine_ls_restrained_S_all     1.135
_refine_ls_number_reflns     3020
_refine_ls_number_parameters     216
_refine_ls_number_restraints     0
_refine_ls_hydrogen_treatment     refall
_refine_ls_weighting_scheme     calc
_refine_ls_weighting_details
              'w=1/[\s^2^(Fo^2^)+(0.0304P)^2^+0.7552P] where P=(Fo^2^+2Fc^2^)/3'
_atom_sites_solution_hydrogens     difmap
_atom_sites_solution_primary     direct
_atom_sites_solution_secondary     ?
_refine_ls_shift/su_max     0.001
_refine_ls_shift/su_mean     0.000
_refine_diff_density_max     0.414
_refine_diff_density_min     -0.675
_refine_ls_extinction_method     none
_refine_ls_extinction_coef     .
loop_
    _atom_type_symbol
    _atom_type_description
    _atom_type_scat_dispersion_real
    _atom_type_scat_dispersion_imag
    _atom_type_scat_source
    'C' 'C' 0.0033 0.0016
                         'International Tables Vol C Tables 4.2.6.8 and 6.1.1.4'
    'H' 'H' 0.0000 0.0000
                         'International Tables Vol C Tables 4.2.6.8 and 6.1.1.4'
    'N' 'N' 0.0061 0.0033
                         'International Tables Vol C Tables 4.2.6.8 and 6.1.1.4'
    'O' 'O' 0.0106 0.0060
                         'International Tables Vol C Tables 4.2.6.8 and 6.1.1.4'
    'Se' 'Se' -0.0929 2.2259
                         'International Tables Vol C Tables 4.2.6.8 and 6.1.1.4'
_computing_data_collection
;
X-Area WinXpose (Stoe & Cie, 2019)
;
_computing_cell_refinement
;
X-Area Recipe (Stoe & Cie, 2019)
;
_computing_data_reduction
;
X-Area Integrate (Stoe & Cie, 2019)
;
_computing_structure_solution
;
SIR2004 (Burla <i>et al.</i>,  2005)
;
_computing_structure_refinement
;
<i>SHELXL2018/3</i> (Sheldrick, 2015)
;
_computing_molecular_graphics
;
Platon (Spek, 2020)
;
_computing_publication_material     ?
loop_
    _atom_site_type_symbol
    _atom_site_label
    _atom_site_fract_x
    _atom_site_fract_y
    _atom_site_fract_z
    _atom_site_U_iso_or_equiv
    _atom_site_adp_type
    _atom_site_calc_flag
    _atom_site_occupancy
    _atom_site_disorder_assembly
    _atom_site_disorder_group
    Se Se1 0.82417(2) 0.15493(2) 0.75710(3) 0.03612(8) Uani d 1 . .
    C C2 0.6550(2) 0.16090(9) 0.5593(2) 0.0263(3) Uani d 1 . .
    C C3 0.6625(2) 0.15035(10) 0.3601(3) 0.0296(4) Uani d 1 . .
    H H3A 0.755(3) 0.1703(11) 0.344(3) 0.034(4) Uiso d 1 . .
    H H3B 0.579(3) 0.1750(12) 0.279(3) 0.034(4) Uiso d 1 . .
    C C4 0.6544(3) 0.07597(12) 0.3019(3) 0.0389(5) Uani d 1 . .
    H H4A 0.687(3) 0.0747(13) 0.183(4) 0.044(5) Uiso d 1 . .
    H H4B 0.730(3) 0.0518(13) 0.394(4) 0.044(5) Uiso d 1 . .
    C C5 0.4957(3) 0.04424(11) 0.2800(3) 0.0378(5) Uani d 1 . .
    H H5A 0.462(3) 0.0536(13) 0.390(4) 0.046(5) Uiso d 1 . .
    H H5B 0.499(3) -0.0049(14) 0.271(4) 0.046(5) Uiso d 1 . .
    C C6 0.3781(3) 0.06857(11) 0.1084(3) 0.0348(4) Uani d 1 . .
    H H6A 0.372(3) 0.1168(12) 0.112(3) 0.034(4) Uiso d 1 . .
    H H6B 0.420(3) 0.0588(11) 0.000(3) 0.034(4) Uiso d 1 . .
    C C7 0.2171(3) 0.03777(13) 0.0816(3) 0.0470(6) Uani d 1 . .
    H H7A 0.221(3) -0.0077(15) 0.071(4) 0.058(6) Uiso d 1 . .
    H H7B 0.149(3) 0.0529(14) -0.043(4) 0.058(6) Uiso d 1 . .
    C C8 0.1357(3) 0.05394(12) 0.2377(3) 0.0459(5) Uani d 1 . .
    H H8A 0.200(3) 0.0389(14) 0.359(4) 0.056(6) Uiso d 1 . .
    H H8B 0.040(3) 0.0265(14) 0.224(4) 0.056(6) Uiso d 1 . .
    C C9 0.0886(2) 0.12727(13) 0.2466(3) 0.0388(5) Uani d 1 . .
    H H9A 0.151(3) 0.1562(12) 0.186(4) 0.041(5) Uiso d 1 . .
    H H9B -0.010(3) 0.1333(13) 0.172(4) 0.041(5) Uiso d 1 . .
    C C10 0.0892(2) 0.15211(12) 0.4425(3) 0.0356(4) Uani d 1 . .
    H H10A 0.049(3) 0.1978(14) 0.435(3) 0.042(5) Uiso d 1 . .
    H H10B 0.016(3) 0.1240(13) 0.494(3) 0.042(5) Uiso d 1 . .
    C C11 0.2460(2) 0.15032(10) 0.5800(3) 0.0286(4) Uani d 1 . .
    H H11A 0.282(3) 0.1034(13) 0.606(3) 0.036(4) Uiso d 1 . .
    H H11B 0.238(3) 0.1680(12) 0.694(4) 0.036(4) Uiso d 1 . .
    C C12 0.36991(19) 0.19034(9) 0.5151(2) 0.0235(3) Uani d 1 . .
    H H12 0.372(2) 0.1780(10) 0.388(3) 0.019(5) Uiso d 1 . .
    C C13 0.52951(19) 0.17624(9) 0.6290(2) 0.0229(3) Uani d 1 . .
    N N14 0.55574(18) 0.18287(8) 0.8195(2) 0.0273(3) Uani d 1 . .
    N N15 0.6932(2) 0.17459(9) 0.9149(2) 0.0337(4) Uani d 1 . .
    O O16 0.33526(16) 0.26009(7) 0.52548(19) 0.0298(3) Uani d 1 . .
    H H16 0.385(3) 0.2790(13) 0.471(4) 0.042(7) Uiso d 1 . .
loop_
    _atom_site_aniso_label
    _atom_site_aniso_U_11
    _atom_site_aniso_U_22
    _atom_site_aniso_U_33
    _atom_site_aniso_U_12
    _atom_site_aniso_U_13
    _atom_site_aniso_U_23
    Se1 0.02420(11) 0.05973(15) 0.02309(11) 0.00772(8) 0.00266(7) 0.00148(8)
    C2 0.0242(8) 0.0346(9) 0.0195(8) 0.0024(7) 0.0041(6) 0.0016(6)
    C3 0.0259(9) 0.0447(11) 0.0199(8) 0.0060(8) 0.0087(7) 0.0013(7)
    C4 0.0465(12) 0.0474(12) 0.0247(9) 0.0209(10) 0.0122(8) -0.0004(8)
    C5 0.0617(14) 0.0285(10) 0.0255(9) 0.0074(9) 0.0147(9) 0.0011(7)
    C6 0.0507(12) 0.0313(10) 0.0237(9) -0.0019(8) 0.0116(8) -0.0038(7)
    C7 0.0634(15) 0.0433(13) 0.0350(11) -0.0173(11) 0.0127(10) -0.0138(10)
    C8 0.0552(13) 0.0454(13) 0.0395(12) -0.0232(11) 0.0162(10) -0.0096(9)
    C9 0.0289(10) 0.0558(13) 0.0286(9) -0.0081(9) 0.0002(8) -0.0025(9)
    C10 0.0237(9) 0.0506(12) 0.0325(10) -0.0025(8) 0.0063(7) -0.0029(8)
    C11 0.0244(8) 0.0383(10) 0.0235(8) -0.0032(7) 0.0061(7) -0.0013(7)
    C12 0.0227(8) 0.0293(9) 0.0191(7) 0.0020(6) 0.0060(6) -0.0017(6)
    C13 0.0239(8) 0.0269(8) 0.0183(7) -0.0003(6) 0.0058(6) -0.0006(6)
    N14 0.0288(7) 0.0346(8) 0.0187(7) 0.0013(6) 0.0059(6) -0.0008(6)
    N15 0.0319(8) 0.0479(10) 0.0204(7) 0.0047(7) 0.0042(6) 0.0000(6)
    O16 0.0314(7) 0.0297(7) 0.0303(7) 0.0044(5) 0.0113(5) 0.0029(5)
_geom_special_details
;
 All esds (except the esd in the dihedral angle between two l.s. planes)
 are estimated using the full covariance matrix.  The cell esds are taken
 into account individually in the estimation of esds in distances, angles
 and torsion angles; correlations between esds in cell parameters are only
 used when they are defined by crystal symmetry.  An approximate (isotropic)
 treatment of cell esds is used for estimating esds involving l.s. planes.
;
loop_
    _geom_bond_atom_site_label_1
    _geom_bond_atom_site_label_2
    _geom_bond_site_symmetry_2
    _geom_bond_distance
    _geom_bond_publ_flag
    Se1 C2 . 1.8467(18) ?
    Se1 N15 . 1.8723(17) ?
    C2 C13 . 1.371(2) ?
    C2 C3 . 1.502(2) ?
    C3 C4 . 1.540(3) ?
    C3 H3A . 0.95(2) ?
    C3 H3B . 0.97(2) ?
    C4 C5 . 1.525(3) ?
    C4 H4A . 0.99(3) ?
    C4 H4B . 0.97(3) ?
    C5 C6 . 1.526(3) ?
    C5 H5A . 0.94(3) ?
    C5 H5B . 0.98(3) ?
    C6 C7 . 1.533(3) ?
    C6 H6A . 0.96(2) ?
    C6 H6B . 0.97(2) ?
    C7 C8 . 1.532(3) ?
    C7 H7A . 0.91(3) ?
    C7 H7B . 1.03(3) ?
    C8 C9 . 1.526(4) ?
    C8 H8A . 0.99(3) ?
    C8 H8B . 1.00(3) ?
    C9 C10 . 1.528(3) ?
    C9 H9A . 0.98(3) ?
    C9 H9B . 0.93(3) ?
    C10 C11 . 1.529(3) ?
    C10 H10A . 0.98(3) ?
    C10 H10B . 1.00(3) ?
    C11 C12 . 1.527(2) ?
    C11 H11A . 0.99(2) ?
    C11 H11B . 0.93(3) ?
    C12 O16 . 1.430(2) ?
    C12 C13 . 1.505(2) ?
    C12 H12 . 0.97(2) ?
    C13 N14 . 1.378(2) ?
    N14 N15 . 1.276(2) ?
    O16 H16 . 0.77(3) ?
loop_
    _geom_angle_atom_site_label_1
    _geom_angle_atom_site_label_2
    _geom_angle_atom_site_label_3
    _geom_angle_site_symmetry_1
    _geom_angle_site_symmetry_3
    _geom_angle
    _geom_angle_publ_flag
    C2 Se1 N15 . . 87.97(7) ?
    C13 C2 C3 . . 128.55(16) ?
    C13 C2 Se1 . . 107.90(12) ?
    C3 C2 Se1 . . 123.55(13) ?
    C2 C3 C4 . . 113.45(16) ?
    C2 C3 H3A . . 107.5(14) ?
    C4 C3 H3A . . 110.8(14) ?
    C2 C3 H3B . . 109.0(14) ?
    C4 C3 H3B . . 109.5(14) ?
    H3A C3 H3B . . 106(2) ?
    C5 C4 C3 . . 114.30(16) ?
    C5 C4 H4A . . 110.8(15) ?
    C3 C4 H4A . . 105.5(15) ?
    C5 C4 H4B . . 110.2(15) ?
    C3 C4 H4B . . 107.5(15) ?
    H4A C4 H4B . . 108(2) ?
    C4 C5 C6 . . 113.62(17) ?
    C4 C5 H5A . . 107.3(16) ?
    C6 C5 H5A . . 110.8(16) ?
    C4 C5 H5B . . 112.2(16) ?
    C6 C5 H5B . . 106.6(15) ?
    H5A C5 H5B . . 106(2) ?
    C5 C6 C7 . . 115.13(19) ?
    C5 C6 H6A . . 108.9(14) ?
    C7 C6 H6A . . 110.5(14) ?
    C5 C6 H6B . . 107.3(14) ?
    C7 C6 H6B . . 109.7(14) ?
    H6A C6 H6B . . 104.7(19) ?
    C8 C7 C6 . . 114.35(18) ?
    C8 C7 H7A . . 107.9(19) ?
    C6 C7 H7A . . 110.7(19) ?
    C8 C7 H7B . . 109.3(17) ?
    C6 C7 H7B . . 109.9(16) ?
    H7A C7 H7B . . 104(2) ?
    C9 C8 C7 . . 114.6(2) ?
    C9 C8 H8A . . 111.0(17) ?
    C7 C8 H8A . . 109.7(17) ?
    C9 C8 H8B . . 106.9(17) ?
    C7 C8 H8B . . 110.7(17) ?
    H8A C8 H8B . . 103(2) ?
    C8 C9 C10 . . 114.19(19) ?
    C8 C9 H9A . . 110.9(14) ?
    C10 C9 H9A . . 111.2(16) ?
    C8 C9 H9B . . 109.3(16) ?
    C10 C9 H9B . . 108.2(16) ?
    H9A C9 H9B . . 102(2) ?
    C9 C10 C11 . . 115.09(17) ?
    C9 C10 H10A . . 109.0(15) ?
    C11 C10 H10A . . 109.2(15) ?
    C9 C10 H10B . . 108.6(15) ?
    C11 C10 H10B . . 108.1(14) ?
    H10A C10 H10B . . 107(2) ?
    C12 C11 C10 . . 113.45(16) ?
    C12 C11 H11A . . 109.0(14) ?
    C10 C11 H11A . . 111.0(14) ?
    C12 C11 H11B . . 107.5(15) ?
    C10 C11 H11B . . 109.8(15) ?
    H11A C11 H11B . . 106(2) ?
    O16 C12 C13 . . 109.89(14) ?
    O16 C12 C11 . . 108.02(14) ?
    C13 C12 C11 . . 112.81(14) ?
    O16 C12 H12 . . 110.3(12) ?
    C13 C12 H12 . . 105.6(12) ?
    C11 C12 H12 . . 110.2(12) ?
    C2 C13 N14 . . 116.31(15) ?
    C2 C13 C12 . . 125.62(15) ?
    N14 C13 C12 . . 117.96(14) ?
    N15 N14 C13 . . 117.79(15) ?
    N14 N15 Se1 . . 110.03(12) ?
    C12 O16 H16 . . 107(2) ?
loop_
    _geom_torsion_atom_site_label_1
    _geom_torsion_atom_site_label_2
    _geom_torsion_atom_site_label_3
    _geom_torsion_atom_site_label_4
    _geom_torsion_site_symmetry_1
    _geom_torsion_site_symmetry_2
    _geom_torsion_site_symmetry_3
    _geom_torsion_site_symmetry_4
    _geom_torsion
    _geom_torsion_publ_flag
    N15 Se1 C2 C13 . . . . 0.38(14) ?
    N15 Se1 C2 C3 . . . . -179.79(17) ?
    C13 C2 C3 C4 . . . . -96.5(2) ?
    Se1 C2 C3 C4 . . . . 83.7(2) ?
    C2 C3 C4 C5 . . . . 72.5(2) ?
    C3 C4 C5 C6 . . . . 71.9(2) ?
    C4 C5 C6 C7 . . . . -179.99(18) ?
    C5 C6 C7 C8 . . . . 62.7(3) ?
    C6 C7 C8 C9 . . . . 68.6(3) ?
    C7 C8 C9 C10 . . . . -149.0(2) ?
    C8 C9 C10 C11 . . . . 62.1(3) ?
    C9 C10 C11 C12 . . . . 57.0(2) ?
    C10 C11 C12 O16 . . . . 70.83(19) ?
    C10 C11 C12 C13 . . . . -167.50(16) ?
    C3 C2 C13 N14 . . . . 179.73(18) ?
    Se1 C2 C13 N14 . . . . -0.5(2) ?
    C3 C2 C13 C12 . . . . -4.2(3) ?
    Se1 C2 C13 C12 . . . . 175.63(14) ?
    O16 C12 C13 C2 . . . . -108.7(2) ?
    C11 C12 C13 C2 . . . . 130.74(19) ?
    O16 C12 C13 N14 . . . . 67.4(2) ?
    C11 C12 C13 N14 . . . . -53.2(2) ?
    C2 C13 N14 N15 . . . . 0.3(3) ?
    C12 C13 N14 N15 . . . . -176.12(17) ?
    C13 N14 N15 Se1 . . . . 0.1(2) ?
    C2 Se1 N15 N14 . . . . -0.26(15) ?
loop_
    _geom_hbond_atom_site_label_D
    _geom_hbond_atom_site_label_H
    _geom_hbond_atom_site_label_A
    _geom_hbond_site_symmetry_A
    _geom_hbond_distance_DH
    _geom_hbond_distance_HA
    _geom_hbond_distance_DA
    _geom_hbond_angle_DHA
    _geom_hbond_publ_flag
    O16 H16 N14 4_565 0.77(3) 2.22(3) 2.976(2) 170(3) yes
_shelx_space_group_comment
;
The symmetry employed for this shelxl refinement is uniquely defined
by the following loop, which should always be used as a source of
symmetry information in preference to the above space-group names.
They are only intended as comments.
;
_shelx_estimated_absorpt_T_min     0.231
_shelx_estimated_absorpt_T_max     0.593
_shelx_hkl_file
;
 -10  13   3   22.51    1.93   0
  -9   7   4   46.42    1.65   0
  -9  16   2  116.53    2.89   0
  -8  15   2   15.60    1.82   0
  -8  18   1   11.74    1.90   0
  -7  10   3   10.17    1.27   0
  -7  14   2   11.81    1.58   0
  -7  17   1   34.24    1.80   0
  -6   8   3  319.08    2.08   0
  -6  13   2   53.49    1.88   0
  -6  16   1    0.75    1.47   0
  -5 -21   1   -0.27    1.24   0
  -5   5   3   20.07    0.92   0
  -5  11   2  335.00    2.21   0
  -4 -22   0   49.02    1.73   0
  -4 -19   1   79.54    1.54   0
  -4  -3   3 3389.93    2.41   0
  -4  13   1  718.42    3.15   0
  -4  16   0   -2.05    1.57   0
  -4  18  -1   61.84    1.71   0
  -4  21  -3    1.72    1.83   0
  -3 -20   0  106.68    1.82   0
  -2 -23  -2   14.27    1.44   0
  -2  11   0  297.93    1.66   0
  -2  14  -1    4.32    0.91   0
  -1 -22  -3   -0.26    1.75   0
  -1 -18  -1  182.07    1.78   0
  -1 -14   0  280.54    1.61   0
  -1  14  -2   34.66    1.00   0
  -1  16  -3   84.46    1.50   0
  -1  18  -5   20.96    1.06   0
   0 -14  -1  974.21    2.91   0
   0  -6   0 7965.59    4.83   0
   0  11  -2   -0.49    0.75   0
   0  16  -5   61.55    1.22   0
   1 -20  -6    3.78    1.98   0
   1 -18  -4    5.88    1.70   0
   1 -16  -3   12.35    1.17   0
   1 -13  -2   48.30    1.12   0
   1  -5  -1  706.21    1.57   0
   1  -4  -1 1967.31    2.37   0
   1  14  -6    9.07    0.76   0
   2 -17  -7    2.59    1.73   0
   2 -17  -6   36.13    1.61   0
   2 -10  -3   14.09    1.19   0
   3 -13  -8   30.91    1.51   0
   3 -12  -7   73.82    1.86   0
   3 -11  -6  133.19    1.91   0
   3  -9  -5  239.61    1.86   0
 -11  -1   5    6.73    1.39   0
 -10   9   4  101.13    2.41   0
  -9   8   4   22.29    1.97   0
  -9  13   3   91.52    2.20   0
  -8   6   4   94.94    1.56   0
  -8  12   3  203.37    2.39   0
  -8  16   2   65.39    2.49   0
  -7  11   3   76.44    1.98   0
  -7  15   2   32.17    2.09   0
  -6 -19   2   28.02    0.94   0
  -6   9   3   28.78    1.43   0
  -5 -17   2   12.91    0.93   0
  -5   6   3   85.76    1.35   0
  -5  15   1   55.44    1.69   0
  -5  20  -1   10.66    1.96   0
  -4 -24  -1   24.39    1.45   0
  -4  -1   3 1085.52    1.80   0
  -4   9   2  529.16    2.42   0
  -4  20  -2    8.22    1.48   0
  -3 -16   1   84.94    1.37   0
  -3   5   2   23.31    0.83   0
  -3  20  -3   53.64    1.70   0
  -3  21  -4    3.59    1.28   0
  -2 -24  -3    0.69    1.53   0
  -2 -20  -1   -2.58    1.59   0
  -2   7   1 1809.48    3.07   0
  -1 -23  -4    9.90    1.95   0
  -1 -17  -1    9.44    1.31   0
  -1  19  -6    4.13    1.23   0
   0 -19  -3    3.22    1.32   0
   0 -13  -1    4.32    1.16   0
   0  17  -7   -0.63    0.87   0
   1 -19  -5  145.55    2.18   0
   1 -12  -2   13.06    0.93   0
   1  12  -4   18.23    0.75   0
   2 -15  -5    1.00    1.24   0
   2 -13  -4  156.13    1.64   0
   3 -12  -8   81.97    1.75   0
   3 -10  -6  328.48    2.34   0
   3  -8  -5  253.88    1.68   0
   3   5  -9    1.48    0.54   0
 -10  -3   5  283.83    2.06   0
 -10  -2   5    6.99    1.16   0
 -10  10   4   44.92    2.18   0
  -9   9   4   23.11    1.95   0
  -9  14   3  129.12    2.69   0
  -8   7   4   49.84    1.45   0
  -8  13   3   96.62    2.31   0
  -8  19   1   49.59    2.13   0
  -7 -16   3   -0.50    0.69   0
  -7  18   1    0.67    1.69   0
  -6  14   2   82.06    1.80   0
  -6  17   1   59.84    1.82   0
  -5 -23   0   49.04    1.53   0
  -5 -11   3   22.53    0.44   0
  -5  12   2  486.49    2.63   0
  -3 -22  -1    8.01    1.44   0
  -3  11   1    1.47    0.95   0
  -3  17  -1    7.65    1.24   0
  -3  19  -2    1.90    1.32   0
  -2 -22  -2   45.00    1.56   0
  -2 -12   1 1859.62    3.19   0
  -2  12   0  375.97    1.91   0
  -2  17  -2  326.41    2.21   0
  -1 -21  -3   13.35    1.77   0
  -1 -13   0  132.02    1.18   0
  -1   8   0 1194.03    2.39   0
  -1  12  -1   91.08    1.08   0
  -1  18  -4   44.67    1.43   0
   0 -20  -4  115.48    2.00   0
   0 -16  -2  244.56    2.07   0
   0  17  -6    0.78    0.79   0
   1 -19  -6   10.08    1.53   0
   1 -17  -4  159.62    1.98   0
   1 -15  -3   41.35    1.27   0
   2 -16  -7   10.19    1.44   0
   2 -15  -6   54.14    1.92   0
   2 -12  -4  278.95    2.08   0
   2  -8  -3  704.63    2.33   0
   3 -11  -8   26.79    1.40   0
   3 -11  -7    2.00    1.24   0
   3  -9  -6   87.33    1.64   0
   3  -7  -5    6.81    0.89   0
   3  -6  -5  254.68    1.70   0
   3   2  -5  549.17    1.27   0
 -11   2   5   55.88    1.61   0
 -10  -4   5    4.40    0.88   0
 -10   1   5   79.28    1.73   0
  -8 -17   3    6.39    0.73   0
  -8   8   4   95.18    2.00   0
  -8  17   2   41.30    2.33   0
  -7   5   4  853.77    3.07   0
  -7  12   3   14.34    1.52   0
  -7  16   2    2.61    1.98   0
  -7  19   1   66.36    2.50   0
  -6  -2   4   74.23    0.83   0
  -6  -1   4  508.52    1.70   0
  -6  20   0   45.57    1.94   0
  -5 -20   1    2.95    0.99   0
  -5   7   3  305.56    1.82   0
  -5  16   1   10.26    1.35   0
  -5  22  -2   17.37    1.83   0
  -4 -21   0   53.07    1.50   0
  -4   1   3  976.51    2.04   0
  -4  10   2   48.82    1.17   0
  -4  14   1    0.78    1.14   0
  -4  17   0   12.37    1.34   0
  -4  22  -3    2.70    1.52   0
  -3 -19   0    0.52    1.05   0
  -3   6   2  908.21    2.39   0
  -3  15   0    7.83    1.07   0
  -2 -23  -3    6.49    1.45   0
  -2 -19  -1   92.55    1.95   0
  -2 -16   0  363.47    2.15   0
  -2   8   1 1199.39    2.76   0
  -2  19  -3  104.43    1.67   0
  -2  20  -4    0.81    1.21   0
  -1 -19  -2  135.04    1.83   0
  -1 -16  -1   57.35    1.37   0
  -1  15  -2  261.74    1.74   0
  -1  17  -3  133.83    1.78   0
  -1  19  -5   42.25    1.22   0
   0 -18  -3  175.84    1.92   0
   0 -12  -1   36.60    0.91   0
   0  -4   0 6314.78    3.47   0
   0  14  -3  497.08    1.95   0
   1 -14  -3   63.64    1.32   0
   1 -11  -2 1572.70    3.45   0
   1   7  -2  147.87    0.67   0
   1  15  -7    6.92    0.77   0
   2 -15  -7   25.06    1.82   0
   3 -10  -8  153.98    1.93   0
   3 -10  -7   23.43    1.32   0
   3  -9  -9    2.17    1.24   0
   3  -9  -8   38.01    1.67   0
   3  -9  -7   45.87    1.64   0
   3  -8  -9  193.55    2.19   0
   3  -8  -6    0.71    1.39   0
   3  -5  -5   79.98    1.22   0
 -10   3   5  255.89    2.49   0
 -10  11   4  364.51    3.32   0
  -9  10   4   95.61    2.03   0
  -8   9   4   49.74    1.96   0
  -7   6   4    8.14    1.10   0
  -6 -21   1   12.02    1.37   0
  -6  -3   4  152.10    0.87   0
  -6   0   4 1144.94    2.52   0
  -6   1   4  494.41    1.93   0
  -6  15   2   63.43    1.75   0
  -5 -22   0   22.89    1.59   0
  -5  13   2    5.40    1.21   0
  -5  19   0   14.70    1.65   0
  -4   2   3    6.78    0.71   0
  -3 -21  -1   -1.37    1.26   0
  -3  12   1  269.06    1.83   0
  -3  18  -1   34.03    1.38   0
  -3  20  -2  158.56    2.32   0
  -3  21  -3   -1.74    1.35   0
  -2 -21  -2   60.88    1.59   0
  -2  13   0   17.21    1.22   0
  -2  18  -2    2.66    1.57   0
  -1 -12   0   36.41    0.76   0
  -1  13  -1  539.93    2.22   0
   0 -20  -5   81.25    1.96   0
   0 -19  -4   14.29    1.44   0
   0  12  -2   72.73    0.91   0
   0  17  -5    0.46    0.79   0
   1 -18  -7   -1.17    1.45   0
   1 -18  -6    3.17    1.52   0
   1 -17  -5   67.16    1.70   0
   1 -10  -2   30.63    0.91   0
   2 -14  -8    6.09    1.98   0
   2 -14  -7   83.23    2.00   0
   2 -13  -5    4.15    1.09   0
   2 -11  -4  185.20    1.58   0
   2  -7  -3  287.19    1.43   0
   3  -8  -8   -0.36    1.41   0
   3  -8  -7  376.74    2.47   0
   3  -7  -9   39.00    1.59   0
   3  -7  -6  141.07    1.73   0
   3  -4  -5  807.11    2.28   0
   3  -3  -5  426.00    1.75   0
   3  -2  -5  544.52    1.82   0
   3  -1  -5  112.04    0.99   0
 -10  12   4   -1.80    2.09   0
  -9  -1   5   58.37    1.26   0
  -9  11   4   21.64    2.04   0
  -8  18   2   -1.60    1.85   0
  -7   7   4   49.62    1.34   0
  -7  13   3  300.80    2.64   0
  -7  17   2   28.38    1.72   0
  -6  -4   4   64.94    0.60   0
  -6   2   4   71.95    1.19   0
  -6  21   0   46.06    1.96   0
  -5   8   3  754.18    2.74   0
  -4   3   3 2842.22    3.86   0
  -4  11   2  541.49    2.50   0
  -4  15   1   91.63    1.59   0
  -4  18   0    2.66    1.37   0
  -4  20  -1    0.15    1.40   0
  -4  22  -2   16.50    1.98   0
  -3 -18   0   68.67    1.53   0
  -3   7   2  206.04    1.29   0
  -3  16   0  379.57    2.39   0
  -2 -11   1  349.42    1.36   0
  -2   9   1  606.12    2.16   0
  -2  16  -1    1.65    1.00   0
  -2  20  -3    1.78    1.56   0
  -2  21  -4   70.45    1.81   0
  -1 -21  -4   41.35    1.75   0
  -1 -18  -2    0.04    1.16   0
  -1  19  -4    7.53    1.30   0
   0 -20  -6   29.64    1.79   0
   0 -17  -3    4.84    1.16   0
   0 -11  -1   32.52    0.84   0
   0   9  -1  154.90    1.03   0
   1 -17  -6   60.18    1.84   0
   1 -15  -4  504.71    2.74   0
   1 -13  -3  765.00    2.87   0
   1  13  -4    1.58    0.74   0
   2 -13  -6    6.73    1.62   0
   2 -12  -5  205.68    1.84   0
   2 -10  -4  352.88    1.94   0
   2  10  -5   54.50    0.46   0
   3  -7  -8   36.75    1.56   0
   3  -7  -7   71.61    1.65   0
   3  -6  -9   44.04    1.35   0
   3  -6  -6  325.07    2.00   0
   3  -5  -9    0.84    1.35   0
   3   5  -8   84.64    0.78   0
   3   5  -7   15.75    0.51   0
  -9   2   5  204.36    2.07   0
  -9  12   4   35.50    2.15   0
  -9  16   3    0.03    1.68   0
  -8  10   4  244.08    2.42   0
  -7 -15   3   31.70    0.81   0
  -7   8   4   -0.11    1.48   0
  -7  14   3    2.58    1.91   0
  -6 -13   3   24.63    0.65   0
  -6   3   4  154.63    1.31   0
  -6  12   3  188.04    2.27   0
  -6  16   2  342.46    2.81   0
  -6  19   1   11.60    1.70   0
  -5 -19   1   95.70    1.40   0
  -5   9   3  180.34    1.62   0
  -5  14   2  104.25    1.70   0
  -5  22  -1   44.53    1.86   0
  -4 -22  -1    0.17    1.32   0
  -4   4   3   97.84    1.10   0
  -3 -23  -3    3.26    2.07   0
  -3 -22  -2   18.64    1.54   0
  -3  13   1    3.97    1.06   0
  -3  22  -3    5.29    1.71   0
  -2 -18  -1  132.76    1.61   0
  -1 -21  -5   -3.38    2.12   0
  -1 -19  -3  111.75    2.12   0
  -1 -11   0 1168.52    2.58   0
  -1  16  -2   34.90    1.11   0
  -1  18  -3  116.39    1.71   0
  -1  20  -5    3.11    1.31   0
   0 -19  -5   18.56    1.59   0
   0 -18  -4    1.38    1.35   0
   0 -16  -3   51.36    1.68   0
   0 -14  -2  207.53    1.65   0
   0  15  -3   24.19    0.90   0
   1 -12  -3   12.69    1.33   0
   2 -13  -8    3.95    1.40   0
   2 -13  -7   97.03    1.79   0
   2 -11  -5   30.32    1.45   0
   2  -9  -4   32.68    1.20   0
   2  -5  -3    1.75    0.52   0
   2   8  -4   16.81    0.31   0
   3  -6  -8  117.09    1.55   0
   3  -6  -7  106.29    1.59   0
   3  -5  -6  376.89    1.88   0
   3  -4  -9  184.36    1.93   0
   3  -3  -9   81.42    1.49   0
   3   2  -9  129.15    1.27   0
 -10   6   5   10.53    1.46   0
  -9   3   5  194.22    1.85   0
  -8  11   4  115.82    2.01   0
  -8  16   3   16.39    2.08   0
  -8  19   2   -1.64    1.81   0
  -7   9   4   73.66    1.82   0
  -7  18   2   11.43    1.78   0
  -6 -20   1   77.33    1.66   0
  -6   4   4   64.45    1.10   0
  -6   5   4   87.32    1.46   0
  -6  17   2    4.98    1.92   0
  -5 -23  -1   15.84    1.47   0
  -5 -21   0   68.20    1.56   0
  -5  10   3    6.05    1.31   0
  -5  15   2  102.97    2.18   0
  -5  18   1  100.04    1.98   0
  -4   5   3  328.61    1.68   0
  -4  12   2   38.49    1.24   0
  -4  19   0   10.64    1.49   0
  -4  21  -1    6.85    1.45   0
  -3 -14   1  534.65    1.99   0
  -3   8   2   34.35    0.90   0
  -3  17   0    4.08    1.53   0
  -3  21  -2    1.74    1.36   0
  -2 -10   1   33.89    0.72   0
  -2  10   1   33.76    1.24   0
  -2  14   0  131.48    1.41   0
  -2  17  -1   68.30    1.36   0
  -1 -17  -2   34.87    1.21   0
  -1  10   0  290.13    1.42   0
  -1  14  -1   83.15    1.15   0
   0 -18  -5  179.23    2.48   0
   0 -17  -4    2.68    1.69   0
   0  18  -5  189.86    1.68   0
   1 -16  -7   -0.35    1.44   0
   1 -14  -4    0.87    1.10   0
   1  -8  -2  251.91    1.43   0
   2 -12  -8   13.36    1.45   0
   2 -12  -7   76.77    1.90   0
   2 -12  -6   78.35    1.59   0
   2  -4  -3    4.99    0.48   0
   3  -5  -8   83.34    1.35   0
   3  -5  -7   15.32    0.97   0
   3  -4  -8  206.42    1.83   0
   3  -4  -6  169.38    1.35   0
   3  -3  -6    4.66    1.05   0
   3  -2  -9  129.05    1.43   0
   3  -1  -9   -0.72    1.02   0
   3   1  -9    0.73    0.89   0
   3   3  -6    3.67    0.50   0
   3   4  -8  209.62    1.13   0
 -10   7   5  179.50    2.29   0
  -9   5   5   -0.95    1.49   0
  -9  13   4    5.60    1.66   0
  -8 -16   3   19.27    0.81   0
  -8  12   4   31.67    2.12   0
  -7  19   2    1.93    2.13   0
  -6   6   4  240.78    2.00   0
  -6  13   3   24.19    1.43   0
  -6  20   1   74.47    2.11   0
  -5  21   0   67.12    1.96   0
  -4 -21  -1    4.32    1.31   0
  -4 -19   0   10.50    1.11   0
  -4   6   3   24.23    1.06   0
  -4  13   2   10.26    1.59   0
  -4  17   1   45.44    1.93   0
  -4  23  -2    3.63    1.51   0
  -3 -22  -3    5.89    1.81   0
  -3 -21  -2    4.61    1.38   0
  -3 -17   0    3.64    1.00   0
  -3   9   2  449.06    2.00   0
  -3  14   1  540.45    2.57   0
  -2 -19  -2    4.95    1.29   0
  -2 -17  -1   68.20    1.32   0
  -2 -14   0  130.67    1.46   0
  -1 -18  -3  110.50    2.06   0
  -1 -14  -1   82.95    1.16   0
  -1   1   1 2781.71    1.96   0
  -1  20  -4    1.21    1.42   0
   0 -18  -6   34.10    2.05   0
   0 -15  -3   22.72    1.58   0
   0 -13  -2    0.74    0.91   0
   0  10  -1  660.83    1.84   0
   1 -13  -4    1.13    1.47   0
   1 -11  -3  579.94    2.32   0
   2  -3  -3 2434.30    3.06   0
   3  -4  -7  234.22    1.63   0
   3  -3  -8   91.77    1.41   0
   3  -3  -7  122.51    1.42   0
   3  -2  -8   10.60    1.04   0
   3  -2  -6   90.21    0.99   0
   3  -1  -6  666.05    2.09   0
   3   0  -6 1209.19    2.52   0
   3   1  -6  673.14    1.80   0
   3   2  -6   91.24    0.83   0
   3   4  -7  231.04    1.02   0
 -10   8   5    5.58    1.46   0
 -10   9   5   76.24    2.21   0
  -9   6   5   -0.53    1.29   0
  -9   7   5  165.32    2.33   0
  -9  14   4   -0.62    1.67   0
  -8 -11   4  111.49    0.54   0
  -8  17   3    2.14    1.68   0
  -7  10   4    5.05    1.26   0
  -6   7   4   55.57    1.62   0
  -6  14   3   82.30    2.12   0
  -6  18   2   17.74    1.96   0
  -6  21   1   10.07    2.11   0
  -5 -22  -1   47.70    1.87   0
  -5  11   3   22.80    1.13   0
  -5  16   2  127.46    1.99   0
  -4 -22  -2   16.19    1.98   0
  -4 -16   1   18.91    0.92   0
  -4  20   0    7.59    1.46   0
  -4  22  -1   -0.42    1.56   0
  -3 -19  -1    4.91    1.25   0
  -3  20  -1   92.00    1.79   0
  -3  22  -2   16.91    1.84   0
  -3  23  -3    1.71    1.38   0
  -2 -21  -4   72.36    1.92   0
  -2 -20  -3    2.78    1.38   0
  -2  11   1  357.88    2.02   0
  -2  15   0  139.41    1.49   0
  -2  18  -1  140.42    1.95   0
  -2  20  -2   13.16    1.64   0
  -1 -19  -4   11.61    1.42   0
  -1  -1   1 2332.61    0.95   0
  -1   2   1   41.70    0.36   0
  -1  15  -1  111.70    1.51   0
  -1  19  -3  113.32    1.48   0
  -1  21  -5    0.88    1.28   0
   0 -16  -4  113.62    2.07   0
   0  -9  -1  159.08    1.07   0
   0  14  -2  212.17    1.56   0
   0  16  -3   51.30    1.02   0
   0  19  -6    5.09    0.96   0
   1 -15  -7    6.43    1.44   0
   1 -14  -8   -0.88    1.82   0
   1 -14  -5   72.28    1.59   0
   1  -7  -2  145.03    1.00   0
   1  12  -3   12.91    0.79   0
   1  14  -4    0.91    0.72   0
   1  16  -6   11.52    0.84   0
   2 -10  -6  423.89    2.61   0
   2  -9  -9   23.51    1.58   0
   2  -9  -5  390.68    2.21   0
   2  -7  -4  527.11    2.02   0
   2  -2  -3 1017.93    1.86   0
   2  -1  -3 1736.06    2.25   0
   3  -2  -7  319.52    1.66   0
   3  -1  -8   62.55    1.01   0
   3  -1  -7   14.04    0.93   0
   3   0  -8  263.77    1.63   0
   3   3  -7  122.78    0.93   0
 -10  10   5   15.83    1.90   0
  -9   8   5   66.26    1.98   0
  -9  15   4    9.15    2.12   0
  -8  -1   5    5.06    0.93   0
  -8   1   5    4.04    0.87   0
  -8   2   5  260.03    1.78   0
  -8   4   5   30.75    1.36   0
  -8  13   4    8.70    1.48   0
  -8  18   3  119.07    2.69   0
  -7  11   4   66.48    1.65   0
  -7  20   2   -5.64    2.02   0
  -6 -21   0   49.02    1.70   0
  -6   8   4    3.30    1.54   0
  -5 -20   0   34.07    1.37   0
  -5  12   3  224.64    2.20   0
  -5  22   0   22.75    1.72   0
  -4   7   3  873.19    2.61   0
  -4  14   2   24.85    1.28   0
  -4  18   1   75.65    2.20   0
  -3 -20  -2  156.71    2.25   0
  -3 -13   1    4.86    0.73   0
  -3  10   2 1091.26    3.07   0
  -3  15   1   -0.37    1.10   0
  -2 -18  -2    2.58    1.54   0
  -2 -16  -1    3.04    1.24   0
  -1 -19  -5   41.86    1.78   0
  -1 -17  -3  125.52    2.05   0
  -1 -13  -1  523.85    2.09   0
  -1   3   1 3374.96    2.82   0
   0 -14  -3  497.04    2.67   0
   0  11  -1   32.81    0.85   0
   0  18  -4    2.11    1.13   0
   1 -13  -5  532.17    2.90   0
   1 -12  -4   16.79    1.07   0
   1 -10  -3  293.38    1.70   0
   2 -10  -7   60.26    1.51   0
   2  -9  -8   23.84    1.70   0
   2  -8  -9   23.52    1.58   0
   2  -6  -4  320.47    1.67   0
   2   1  -3 1841.02    1.83   0
   3   2  -7  310.22    1.30   0
  -9   9   5   32.67    1.92   0
  -8  -2   5  265.34    1.46   0
  -8  14   4   30.17    1.76   0
  -7 -20   1    6.51    1.04   0
  -7 -14   3    2.98    0.68   0
  -7  12   4    4.33    1.40   0
  -7  17   3   60.79    2.02   0
  -6 -12   3  189.87    0.96   0
  -6   9   4  136.81    1.98   0
  -6  15   3   -0.66    1.46   0
  -6  22   1    3.20    2.04   0
  -5  17   2   12.31    1.46   0
  -4 -20  -1    1.58    1.26   0
  -4   8   3   24.71    0.96   0
  -4  23  -1   16.57    1.63   0
  -3 -18  -1   33.41    1.24   0
  -3  11   2   14.95    1.02   0
  -3  16   1   84.47    1.84   0
  -3  19   0    1.15    1.72   0
  -3  21  -1    1.26    1.34   0
  -3  23  -2   -1.68    1.72   0
  -2 -20  -4    3.58    1.54   0
  -2 -19  -3  108.65    1.88   0
  -2 -13   0   15.45    0.83   0
  -2  -9   1  613.38    1.52   0
  -2  12   1 1822.21    3.92   0
  -2  16   0  364.04    2.19   0
  -2  19  -1   91.75    1.89   0
  -2  22  -3    0.79    1.24   0
  -1 -19  -6    4.82    1.64   0
  -1 -15  -2  266.07    1.85   0
  -1  -9   0   19.00    0.55   0
  -1   4   1 2015.52    2.41   0
  -1  12   0   36.27    0.91   0
  -1  18  -2    2.82    1.00   0
  -1  21  -4   42.39    1.56   0
   0 -16  -5   62.51    1.64   0
   0 -15  -4    2.84    1.54   0
   0  -8  -1 1780.36    2.96   0
   0  17  -3    6.37    1.13   0
   1 -13  -8   -1.44    1.47   0
   1 -13  -6   60.10    1.89   0
   1  -6  -2   32.29    0.62   0
   1   9  -2  515.28    1.31   0
   1  16  -5   20.80    0.85   0
   2  -9  -7   16.84    1.21   0
   2  -9  -6   47.69    1.23   0
   2  -8  -5  847.24    2.76   0
   2  -7  -9   80.76    1.78   0
   2  12  -6   78.03    0.56   0
  -9 -16   3    1.06    0.71   0
  -9  -6   5    0.47    0.47   0
  -9  10   5   33.53    1.99   0
  -8 -15   3   54.70    1.04   0
  -8  -3   5   16.03    0.79   0
  -8   6   5   81.05    1.51   0
  -8   7   5   24.75    1.67   0
  -8  15   4   16.66    2.00   0
  -7  13   4    2.40    1.74   0
  -7  18   3    3.44    2.24   0
  -6  10   4  404.35    2.69   0
  -6  16   3   42.93    2.10   0
  -5 -22  -2   19.19    1.84   0
  -5 -21  -1    7.16    1.30   0
  -5 -19   0   14.68    1.51   0
  -5 -17   1    3.19    0.88   0
  -5  13   3   46.31    1.38   0
  -5  18   2   -0.59    2.01   0
  -5  23   0   45.00    1.87   0
  -4 -22  -3    3.01    1.59   0
  -4 -15   1   91.84    1.16   0
  -4   9   3 1434.86    3.59   0
  -4  15   2  367.33    2.47   0
  -4  19   1   77.82    2.17   0
  -2 -20  -5    4.21    1.65   0
  -2 -17  -2  326.81    2.47   0
  -2  21  -2   57.22    1.58   0
  -1 -16  -3   84.03    1.78   0
  -1   5   1  711.70    1.59   0
  -1  16  -1   57.61    1.18   0
   0 -16  -7   -1.72    1.44   0
   0 -16  -6  228.40    2.44   0
   0 -13  -3   17.36    1.37   0
   0 -11  -2   -0.46    0.84   0
   0   4   0 6534.23    3.57   0
   0  15  -2    3.42    0.83   0
   0  20  -6   30.06    1.12   0
   1 -12  -8    1.70    1.81   0
   1 -12  -5    8.15    1.44   0
   1  -9  -3  460.55    1.95   0
   2  -8  -7  184.64    2.03   0
   2  -7  -5  159.93    1.37   0
   2  -5  -4 1022.49    2.48   0
   2   9  -4   31.50    0.39   0
  -9  11   5    4.68    1.81   0
  -8   8   5  158.72    1.96   0
  -8  16   4   56.10    2.28   0
  -7  14   4    5.57    1.85   0
  -6 -20   0   44.09    1.63   0
  -6 -18   1   50.12    1.40   0
  -6  11   4  354.60    2.63   0
  -6  20   2   81.65    2.12   0
  -5   2   4  111.40    1.20   0
  -5   3   4   35.47    1.12   0
  -5   4   4  980.60    2.74   0
  -5  14   3  179.54    1.95   0
  -4 -19  -1   85.08    1.90   0
  -4  10   3    0.84    0.93   0
  -4  16   2    8.24    1.71   0
  -4  22   0   49.23    1.78   0
  -3 -19  -2    2.58    1.25   0
  -3 -15   0    9.32    1.17   0
  -3 -12   1  282.28    1.47   0
  -3  12   2  322.87    1.97   0
  -3  17   1  191.62    2.22   0
  -3  22  -1    8.68    1.41   0
  -2 -18  -3   28.97    1.83   0
  -2 -15  -1   84.47    1.22   0
  -2   1   2  217.90    0.74   0
  -2   2   2   39.07    0.45   0
  -2   3   2  131.00    0.75   0
  -2   4   2  686.93    1.67   0
  -2  13   1  868.40    2.88   0
  -2  17   0   13.25    1.11   0
  -1 -18  -6    0.27    1.49   0
  -1 -17  -4   57.49    1.59   0
  -1 -14  -2   33.77    1.40   0
  -1 -12  -1   92.05    1.08   0
  -1   6   1   35.50    0.58   0
  -1  13   0  126.45    1.25   0
  -1  19  -2  136.53    1.61   0
   0 -15  -7    3.08    1.80   0
   0 -14  -4   67.66    1.77   0
   1 -12  -7    6.47    1.58   0
   1 -12  -6    0.53    1.59   0
   1  -5  -2 1604.23    2.53   0
   1  17  -7   26.10    0.78   0
   2  -7  -8  133.12    1.71   0
   2  -5  -9    0.57    1.46   0
   2  -4  -4  197.57    1.25   0
  -9  12   5   -0.55    1.84   0
  -8   9   5   28.44    1.46   0
  -7  19   3   45.90    1.94   0
  -6  -6   4  256.10    0.47   0
  -6  12   4   77.07    1.93   0
  -6  17   3   31.06    1.63   0
  -6  21   2    8.78    2.19   0
  -5  -9   3  173.50    0.65   0
  -5   0   4  852.70    1.99   0
  -5   5   4  245.58    1.56   0
  -5   6   4 1183.42    3.28   0
  -5  15   3   26.54    1.87   0
  -5  19   2    8.16    1.50   0
  -5  22   1    3.17    1.60   0
  -4 -20  -2    4.50    1.71   0
  -4  11   3   -1.47    0.96   0
  -4  20   1    2.99    1.43   0
  -3  13   2   87.13    1.38   0
  -3  24  -2   -0.37    1.40   0
  -2 -19  -5  110.49    2.15   0
  -2 -12   0  383.17    1.64   0
  -2  -8   1 1202.24    1.96   0
  -2   0   2  525.61    0.98   0
  -2   5   2 2806.70    3.51   0
  -2   6   2  571.90    1.84   0
  -2  14   1  567.35    2.70   0
  -2  20  -1    4.39    1.30   0
  -2  22  -2   41.95    1.56   0
  -1 -17  -6   10.98    1.99   0
  -1 -17  -5   15.94    1.60   0
  -1   7   1 1834.97    2.87   0
  -1  14   0  266.86    1.83   0
  -1  17  -1    9.47    1.05   0
  -1  21  -3    8.62    1.21   0
  -1  22  -4   29.16    1.33   0
   0 -10  -2  944.05    2.68   0
   0  -7  -1  681.81    1.72   0
   0   6   0 7785.28    4.79   0
   0  20  -5   80.66    1.25   0
   1 -11  -8  144.03    2.05   0
   1 -11  -5  221.73    1.82   0
   1 -10  -4  141.16    1.41   0
   1  -8  -3  706.60    2.21   0
   2  -7  -7  242.46    1.91   0
   2  -7  -6  182.31    1.60   0
   2  -6  -8  196.17    2.08   0
  -9  13   5   42.49    2.14   0
  -8  10   5    3.26    1.47   0
  -8  11   5   18.98    1.87   0
  -8  17   4   10.11    1.61   0
  -7   1   5  442.48    1.94   0
  -7   2   5   26.27    1.11   0
  -7   3   5  487.29    2.18   0
  -7   4   5   47.59    1.36   0
  -7   5   5   20.90    1.42   0
  -7  15   4  123.48    2.08   0
  -7  20   3    4.98    2.33   0
  -6 -21  -1    2.39    1.29   0
  -6  18   3   32.45    1.65   0
  -5 -21  -2   16.26    1.51   0
  -5 -18   0    4.27    1.36   0
  -5 -16   1   10.76    0.89   0
  -5   7   4    7.60    0.98   0
  -4 -14   1    1.31    0.98   0
  -4  12   3   68.40    1.65   0
  -4  17   2  170.30    2.01   0
  -4  23   0   -1.92    1.49   0
  -3 -20  -5   17.07    2.02   0
  -3 -19  -3   20.30    1.99   0
  -3  14   2   11.53    1.49   0
  -3  18   1   87.76    1.67   0
  -3  21   0   14.36    1.79   0
  -3  23  -1   -4.37    1.48   0
  -2 -16  -2   52.82    1.28   0
  -2 -14  -1    5.73    1.20   0
  -2   7   2  599.83    1.88   0
  -2  18   0   -1.27    1.19   0
  -2  24  -3    1.78    1.59   0
  -1 -15  -3    9.03    1.13   0
  -1 -11  -1  286.17    1.63   0
  -1   8   1   53.60    0.76   0
  -1  20  -2   13.72    1.56   0
   0 -14  -6   69.89    2.08   0
   0 -12  -3  608.81    2.47   0
   0  13  -1    4.16    0.77   0
   1 -11  -7   54.98    1.53   0
   1 -11  -6  352.72    2.34   0
   1 -10  -8    5.50    1.62   0
   1  -9  -9   78.48    1.76   0
   1  -4  -2   66.45    0.72   0
   1  16  -4    0.82    0.89   0
   2  -6  -7   63.62    1.48   0
   2  -6  -6  890.73    2.85   0
   2  -5  -5   91.03    1.27   0
   2  -3  -9  129.40    1.80   0
   2  -3  -4  288.94    1.26   0
  -9  14   5   24.37    2.07   0
  -8  12   5  195.91    2.76   0
  -7 -20   0    0.99    1.44   0
  -7 -13   3  310.33    1.39   0
  -7   6   5   24.43    1.14   0
  -7   7   5  158.63    1.70   0
  -7  16   4    0.72    1.42   0
  -6 -19   0   13.74    1.50   0
  -6  13   4   -3.08    1.38   0
  -6  19   3   20.62    2.15   0
  -6  22   2   12.43    1.78   0
  -5  -1   4   24.55    0.52   0
  -5   8   4    1.60    0.97   0
  -5   9   4   14.18    1.40   0
  -5  16   3   55.16    1.67   0
  -5  20   2   18.45    1.68   0
  -5  23   1   22.53    1.73   0
  -4 -20  -3    5.64    1.76   0
  -4 -16   0   -0.55    1.24   0
  -4  13   3  465.92    2.73   0
  -4  18   2    9.25    1.84   0
  -4  21   1   -0.15    1.47   0
  -3 -16  -1   75.97    1.66   0
  -3 -14   0   22.07    1.14   0
  -3  -7   2  207.18    0.66   0
  -2 -18  -6   10.38    1.91   0
  -2 -18  -5    9.80    1.62   0
  -2 -17  -3    1.51    1.16   0
  -2   8   2   76.14    0.92   0
  -2  15   1   -1.12    1.00   0
  -2  19   0   22.45    1.60   0
  -2  21  -1    0.50    1.30   0
  -1 -16  -7    1.64    1.50   0
  -1 -16  -5    1.80    1.35   0
  -1 -13  -2   10.08    0.92   0
  -1   9   1 1838.30    3.30   0
  -1  15   0  617.04    2.60   0
  -1  18  -1  188.02    1.75   0
  -1  23  -4    8.22    1.47   0
   0 -13  -8   17.33    1.56   0
   0  17  -2    2.63    1.17   0
   0  20  -4  136.32    1.46   0
   1 -10  -7   18.76    1.76   0
   1 -10  -5   19.67    1.02   0
   1  -9  -4  287.96    1.72   0
   1  -8  -9    4.00    1.52   0
   1  -7  -3 1961.71    3.41   0
   2  -5  -6  373.45    2.04   0
   2  -2  -4  713.30    1.84   0
   2  13  -6    6.78    0.47   0
 -10   2   6   17.07    1.24   0
 -10   3   6    8.31    1.29   0
 -10   4   6   30.60    1.60   0
 -10   5   6  102.44    1.97   0
 -10   6   6   67.75    1.92   0
  -9 -15   3    3.16    0.75   0
  -8 -19   1   47.53    1.59   0
  -8  13   5    5.11    1.86   0
  -7 -18   1    1.91    1.20   0
  -7  -1   5  432.86    1.64   0
  -7   8   5   59.06    1.42   0
  -7   9   5  339.61    2.63   0
  -7  17   4   21.38    2.07   0
  -6 -11   3    6.59    0.49   0
  -6  14   4    4.05    1.42   0
  -5 -21  -3    0.79    1.59   0
  -5 -19  -1  234.00    2.49   0
  -5  10   4  426.88    2.34   0
  -5  17   3   25.18    1.57   0
  -5  21   2   13.71    2.11   0
  -4 -19  -2    2.03    1.25   0
  -4  22   1   13.55    1.94   0
  -4  24   0    2.77    1.52   0
  -3 -19  -4    2.51    1.50   0
  -3   3   3  658.98    1.78   0
  -3   4   3 1852.39    3.06   0
  -3   5   3   40.31    0.91   0
  -3  15   2   27.53    1.23   0
  -3  19   1   47.97    1.60   0
  -3  22   0    4.06    1.33   0
  -3  24  -1   39.54    1.69   0
  -2 -17  -4  110.96    2.18   0
  -2 -15  -2  487.96    2.58   0
  -2 -11   0  294.71    1.38   0
  -2   9   2 1020.28    2.69   0
  -2  16   1    8.50    1.41   0
  -1 -15  -4  301.61    2.29   0
  -1  10   1   40.70    1.04   0
  -1  21  -2   47.53    1.68   0
   0 -13  -7    2.34    1.39   0
   0 -13  -6   -2.46    1.68   0
   0 -13  -5   83.67    1.54   0
   0 -12  -8   14.83    2.03   0
   0 -12  -4   55.13    1.61   0
   0 -11  -3   68.91    1.16   0
   0  -9  -2   17.80    0.79   0
   0  -6  -1 1052.55    1.99   0
   0   8   0 1209.55    2.24   0
   0  14  -1  943.47    2.66   0
   0  19  -3    1.52    0.88   0
   1  -9  -8  147.97    1.97   0
   1  15  -3   43.57    1.00   0
   2  -4  -5  623.41    2.06   0
   2  -1  -9   21.40    1.20   0
 -10   1   6   72.25    1.39   0
 -10   7   6   55.24    1.66   0
  -8 -14   3   69.23    0.98   0
  -8  14   5   88.61    2.34   0
  -7  10   5    6.90    1.36   0
  -7  18   4   21.73    2.11   0
  -6 -20  -1   36.93    1.49   0
  -6  15   4   49.86    1.71   0
  -6  20   3    0.90    1.70   0
  -5  -2   4  111.36    0.73   0
  -5  11   4   76.40    1.44   0
  -5  18   3   45.14    2.08   0
  -4 -20  -4   -3.53    1.47   0
  -4  14   3  105.45    1.63   0
  -4  19   2    9.48    1.49   0
  -3 -18  -3  147.90    2.01   0
  -3   2   3 1479.62    2.35   0
  -3   6   3  440.84    1.74   0
  -3   7   3  170.71    1.28   0
  -3  16   2   34.96    1.70   0
  -3  20   1    3.78    1.82   0
  -2 -17  -5   57.00    2.06   0
  -2 -16  -3   46.87    1.42   0
  -2 -13  -1  397.33    2.03   0
  -2  -1   2  212.36    0.53   0
  -2  10   2  156.99    1.35   0
  -2  20   0   81.25    2.01   0
  -2  22  -1    2.56    1.33   0
  -2  24  -2   17.14    1.70   0
  -1 -15  -7    1.12    1.44   0
  -1 -15  -6    5.08    1.75   0
  -1 -15  -5  150.46    1.98   0
  -1 -12  -2  213.02    1.76   0
  -1 -10  -1  140.21    1.06   0
  -1  -7   0 1053.58    1.91   0
  -1  16   0  254.19    1.81   0
  -1  19  -1   87.02    1.46   0
   0 -12  -7  179.52    2.33   0
   0  15  -1    8.33    1.21   0
   0  21  -4    0.32    1.12   0
   1  -9  -7  304.04    2.29   0
   1  -9  -6  246.25    2.16   0
   1  -9  -5  761.19    2.78   0
   1  -8  -8   21.15    1.73   0
   1  -8  -4   -0.02    0.78   0
   1  -6  -3   17.68    0.62   0
   1  -3  -2    1.52    0.34   0
   1  12  -2   13.66    0.62   0
   1  17  -4  161.75    1.37   0
   1  18  -5    1.60    0.94   0
   2  -4  -7  286.75    1.82   0
   2  -4  -6  588.69    2.21   0
   2  -3  -8   36.96    1.10   0
   2  -3  -5  818.54    2.32   0
   2  -1  -4  982.90    1.98   0
   2   1  -9   21.74    1.08   0
  -8  -5   5    4.18    0.47   0
  -8  15   5   17.81    2.11   0
  -7  11   5   38.09    1.55   0
  -7  12   5    4.33    1.97   0
  -6 -18   0   28.83    1.57   0
  -6  16   4   80.44    1.88   0
  -6  21   3    0.71    2.00   0
  -5 -20  -3    1.11    1.84   0
  -5 -17   0  189.09    1.75   0
  -5  12   4  207.40    1.97   0
  -5  22   2   37.36    1.86   0
  -4 -18  -2   15.12    1.77   0
  -4 -17  -1  194.84    1.86   0
  -4 -13   1  727.34    2.24   0
  -4  15   3  116.71    1.74   0
  -4  20   2    8.01    1.81   0
  -4  23   1   20.00    2.03   0
  -3 -18  -4   31.90    1.61   0
  -3 -15  -1   34.31    1.32   0
  -3 -13   0   92.06    1.30   0
  -3   1   3   22.82    0.55   0
  -3   8   3 1328.95    3.13   0
  -3   9   3   61.31    1.07   0
  -3  23   0    0.96    1.40   0
  -2  11   2  462.22    2.10   0
  -2  17   1  312.78    2.19   0
  -1 -14  -7  109.97    2.26   0
  -1 -14  -4  141.05    1.75   0
  -1 -13  -3  134.65    1.78   0
  -1  11   1   58.14    1.01   0
   0 -12  -6   71.86    1.63   0
   0 -12  -5  289.55    2.15   0
   0 -11  -8   16.20    1.52   0
   0 -10  -3    3.50    0.87   0
   0  10   0 5939.95    5.51   0
   0  18  -2   34.34    1.09   0
   0  20  -3   23.11    1.06   0
   1  -6  -9   -2.30    1.14   0
   2  -3  -6   31.26    1.11   0
   2  -2  -8  108.45    1.33   0
   2   2  -9   65.53    1.20   0
  -9   4   6   52.29    1.35   0
  -9   5   6   75.93    1.47   0
  -9   6   6   91.95    1.71   0
  -9   7   6   28.89    1.37   0
  -9   8   6    9.54    1.61   0
  -8 -18   1   11.64    1.31   0
  -8  16   5    9.83    2.04   0
  -7 -20  -1    8.90    1.61   0
  -7  13   5  171.65    2.49   0
  -7  19   4    9.64    1.58   0
  -6 -20  -2   57.58    1.97   0
  -6 -19  -1   14.74    1.65   0
  -6  17   4   29.57    1.61   0
  -5 -18  -1  135.27    1.80   0
  -5  13   4    5.24    1.27   0
  -5  19   3   94.15    1.92   0
  -5  23   2   11.18    2.29   0
  -4 -19  -4   49.46    2.10   0
  -4 -15   0  117.16    1.37   0
  -4  16   3   23.03    1.32   0
  -3 -18  -5   85.19    1.98   0
  -3 -17  -3    9.34    1.39   0
  -3 -16  -2  394.98    2.62   0
  -3  10   3  190.17    1.55   0
  -3  17   2   11.97    1.33   0
  -3  21   1    0.35    1.39   0
  -2 -16  -6    7.61    1.97   0
  -2 -16  -5    4.55    1.94   0
  -2 -16  -4   24.15    1.47   0
  -2 -15  -3   71.52    1.78   0
  -2 -14  -2  294.99    1.91   0
  -2  12   2   50.94    1.14   0
  -2  18   1  196.23    2.17   0
  -2  21   0   76.20    1.67   0
  -2  23  -1    9.30    1.42   0
  -1 -14  -6    3.13    1.74   0
  -1 -14  -5   41.79    1.53   0
  -1  12   1 1032.43    2.82   0
  -1  17   0  205.46    1.74   0
  -1  20  -1   17.54    1.31   0
  -1  22  -2   34.44    1.45   0
   0 -11  -7   12.32    1.81   0
   0 -11  -4   96.47    1.37   0
   0  -8  -2   30.88    0.78   0
   0  -5  -1    4.25    0.52   0
   0  16  -1   -0.92    1.16   0
   1  -8  -7    0.27    1.08   0
   1  -8  -6   -0.27    0.98   0
   1  -7  -8   30.35    1.43   0
   1  -7  -4   65.36    0.99   0
   1  -5  -9    3.34    1.43   0
   2  -2  -7  523.04    2.25   0
   2  -2  -5 1336.72    2.73   0
   2  -1  -8  201.07    1.55   0
   2   0  -4  763.47    1.64   0
   2   4  -9    0.14    0.82   0
   2   5  -9    1.73    0.83   0
   2   6  -9    8.57    0.81   0
   2  13  -5    3.36    0.43   0
  -9   9   6  111.00    1.92   0
  -9  10   6   55.74    1.98   0
  -8 -10   4  233.02    0.82   0
  -7 -17   1   34.35    1.11   0
  -7  14   5   -1.92    1.41   0
  -6   3   5  214.09    1.58   0
  -6   4   5  587.75    2.30   0
  -6   5   5   22.77    1.01   0
  -6   6   5  304.61    1.92   0
  -6   7   5  213.86    1.78   0
  -6   8   5  594.92    2.73   0
  -6   9   5   26.09    1.52   0
  -6  18   4   -0.96    2.00   0
  -5  14   4  125.71    1.90   0
  -5  20   3   14.21    1.68   0
  -4  17   3   53.23    1.96   0
  -4  21   2   24.41    1.69   0
  -4  24   1    4.04    1.54   0
  -3 -10   1  240.34    1.21   0
  -3  11   3   44.67    1.13   0
  -3  12   3  105.64    1.69   0
  -3  18   2   30.88    1.49   0
  -3  24   0   -1.11    1.50   0
  -2 -15  -7   56.76    2.21   0
  -2 -12  -1    0.56    1.07   0
  -2 -10   0 1105.49    2.41   0
  -2  13   2    2.20    0.97   0
  -2  24  -1    2.99    1.72   0
  -1 -13  -7   48.16    2.08   0
  -1 -13  -4    1.01    1.47   0
  -1 -11  -2  769.13    2.48   0
  -1  -9  -1  730.09    2.09   0
  -1  13   1  143.97    1.39   0
  -1  18   0    3.03    1.38   0
  -1  21  -1    1.85    1.57   0
  -1  24  -3    1.43    1.48   0
   0 -11  -6   25.15    1.41   0
   0 -11  -5    8.69    1.09   0
   0 -10  -8  127.04    1.96   0
   0  12   0 1167.66    2.85   0
   0  19  -2    4.60    0.97   0
   0  21  -3    2.57    1.28   0
   0  22  -4   16.47    1.31   0
   1  -7  -7  138.21    1.85   0
   1  -5  -3   67.70    0.75   0
   1  -2  -2  497.66    1.13   0
   1  14  -2   16.65    0.97   0
   1  18  -4    7.23    0.75   0
   2   0  -8  312.10    1.77   0
  -9   1   6  147.81    1.43   0
  -9  11   6  159.52    2.32   0
  -7  15   5   17.12    1.52   0
  -6   2   5  735.64    2.33   0
  -6  10   5   56.35    1.40   0
  -6  11   5   23.67    1.75   0
  -6  19   4   -0.45    1.99   0
  -5 -16   0  107.84    1.43   0
  -5 -14   1    6.80    1.16   0
  -5  -3   4   36.28    0.46   0
  -5  15   4   53.87    1.67   0
  -5  21   3    0.18    2.02   0
  -4 -16  -1   10.09    1.10   0
  -4   4   4   51.78    1.05   0
  -4   5   4 1307.23    2.96   0
  -4   6   4   61.48    1.06   0
  -4   7   4   65.20    1.06   0
  -4   8   4   -0.61    0.83   0
  -4   9   4  356.59    2.14   0
  -4  18   3   -0.86    1.78   0
  -4  22   2    9.60    2.00   0
  -3 -17  -6   37.70    1.83   0
  -3 -14  -1  812.73    2.93   0
  -3  13   3  778.19    3.24   0
  -3  19   2   12.73    1.79   0
  -3  22   1   13.63    1.47   0
  -3  25   0    3.29    1.95   0
  -2 -15  -6  260.10    2.94   0
  -2  14   2  140.90    1.55   0
  -2  19   1  239.61    2.24   0
  -2  22   0   68.37    1.67   0
  -1 -13  -5  306.46    2.61   0
  -1 -12  -8   26.37    1.71   0
  -1 -12  -3   56.04    1.19   0
  -1  -6   0  188.92    0.86   0
  -1  14   1  257.68    1.74   0
  -1  23  -2    2.68    1.25   0
   0 -10  -7   19.61    1.33   0
   0 -10  -4  820.58    2.83   0
   0  -9  -3   48.32    1.00   0
   0  17  -1   83.45    1.27   0
   1  -7  -6   54.56    1.21   0
   1  -6  -4  213.58    1.35   0
   1   6  -1   32.79    0.42   0
   1   7  -1 1856.72    2.21   0
   1  17  -3  182.41    1.51   0
   2  -1  -7   22.86    0.85   0
   2  -1  -5  518.67    1.65   0
   2   1  -8  195.11    1.53   0
   2   1  -4 1001.76    1.71   0
   2  11  -8   91.95    0.53   0
  -9 -11   4   23.34    0.58   0
  -9   0   6  287.33    1.72   0
  -8   5   6   30.51    1.41   0
  -8   6   6  437.67    2.69   0
  -8   7   6   19.57    1.59   0
  -8   8   6   10.06    1.62   0
  -8   9   6   17.50    1.71   0
  -7 -19  -1   37.94    1.79   0
  -7 -18   0   21.53    1.25   0
  -7  16   5    4.60    1.57   0
  -6 -19  -2    1.46    1.72   0
  -6 -18  -1   42.26    1.83   0
  -6   1   5   10.01    0.80   0
  -6  12   5  116.26    1.86   0
  -5 -19  -4    8.54    1.45   0
  -5  -8   3  751.15    1.18   0
  -5  16   4  342.16    2.70   0
  -4 -18  -5    3.84    1.64   0
  -4 -14   0  110.87    1.46   0
  -4 -12   1   60.86    0.90   0
  -4   3   4   16.21    0.85   0
  -4  10   4   38.70    1.17   0
  -4  11   4  817.28    3.22   0
  -3 -15  -2   18.42    1.20   0
  -3 -12   0    5.58    0.77   0
  -3  14   3  553.67    2.93   0
  -3  23   1    6.40    1.88   0
  -2 -14  -3   54.89    1.35   0
  -2 -13  -2   69.34    1.19   0
  -2  15   2  597.21    2.72   0
  -2  20   1   83.16    2.01   0
  -2  23   0    4.26    1.73   0
  -2  25  -1   26.76    1.84   0
  -1 -12  -7   79.11    2.01   0
  -1 -11  -8   52.50    2.26   0
  -1  15   1  170.05    1.77   0
  -1  19   0    4.35    1.09   0
  -1  22  -1   18.88    1.79   0
   0 -10  -6  844.37    3.35   0
   0  -7  -9   47.22    1.54   0
   0  -7  -2  114.02    0.92   0
   0  18  -1  140.79    1.71   0
   0  20  -2   37.10    1.15   0
   0  22  -3   41.03    1.50   0
   0  23  -4    3.25    1.28   0
   1  -5  -8  542.89    2.77   0
   1  -4  -3  523.74    1.62   0
   1  -3  -9  235.58    2.04   0
   1   8  -1   49.88    0.52   0
   1   9  -1 1991.06    2.74   0
   1  15  -2  530.39    2.12   0
   1  19  -4    3.00    1.04   0
   1  20  -6    4.59    0.88   0
   2  -1  -6  357.18    1.58   0
   2   2  -8  111.26    1.24   0
  -8 -17   1   25.84    1.39   0
  -8   3   6   38.15    1.20   0
  -8   4   6  272.58    1.91   0
  -8  10   6  140.02    2.01   0
  -8  11   6   33.16    1.84   0
  -7 -16   1    3.79    1.15   0
  -7  17   5   52.78    1.84   0
  -6 -15   1    3.48    1.13   0
  -6 -10   3    8.40    0.55   0
  -6  13   5   80.76    1.76   0
  -6  14   5  183.39    2.42   0
  -6  20   4   54.67    2.00   0
  -5  22   3    2.70    1.57   0
  -4 -17  -3   65.80    1.68   0
  -4   2   4    3.54    0.69   0
  -4  12   4    2.36    1.09   0
  -4  19   3  142.04    2.08   0
  -4  23   2    0.90    1.54   0
  -3 -16  -6  150.44    2.37   0
  -3 -16  -5   14.04    1.59   0
  -3 -16  -4  219.65    2.30   0
  -3  15   3    7.51    1.16   0
  -3  20   2   74.83    1.80   0
  -2 -14  -4   11.49    1.72   0
  -2  16   2  314.77    2.47   0
  -1 -12  -6   48.35    1.87   0
  -1 -12  -5    3.04    1.66   0
  -1 -12  -4  195.85    1.79   0
  -1 -10  -2  738.84    2.34   0
  -1  16   1    2.16    1.26   0
  -1  20   0   51.02    1.84   0
  -1  24  -2    9.91    1.27   0
   0  -9  -7   37.98    1.41   0
   0  -8  -8   10.43    1.36   0
   0  -8  -3  841.38    2.58   0
   0  14   0   15.34    0.83   0
   0  21  -2   -3.13    1.36   0
   1  -6  -6  155.60    1.51   0
   1  -5  -4 1080.53    2.66   0
   1  -4  -8   -2.41    1.37   0
   1  -2  -9    1.31    1.08   0
   1  10  -1   40.49    0.77   0
   1  18  -3   96.74    1.35   0
   2   0  -6  887.76    2.36   0
   2   1  -7   20.85    0.93   0
   2   3  -8   39.70    0.96   0
  -8 -18   0    1.48    1.43   0
  -8 -15   2   14.80    0.98   0
  -8  12   6   14.29    1.46   0
  -8  13   6    3.81    1.75   0
  -7  18   5   18.05    1.59   0
  -6  15   5   38.87    1.93   0
  -6  21   4    8.73    1.73   0
  -5 -18  -4   -0.02    1.81   0
  -5 -15   0  594.77    2.70   0
  -5  18   4    6.62    1.45   0
  -4 -17  -5   56.30    1.87   0
  -4 -17  -4   76.27    1.84   0
  -4 -16  -2   54.31    1.38   0
  -4 -15  -1   69.47    1.33   0
  -4  13   4   17.09    1.19   0
  -4  14   4    3.83    1.49   0
  -4  20   3    0.12    1.57   0
  -4  24   2    4.87    1.96   0
  -3 -15  -3    4.97    1.46   0
  -3 -13  -1   49.90    1.35   0
  -3  -1   3   27.27    0.39   0
  -3  16   3    5.45    1.21   0
  -3  21   2   25.73    1.57   0
  -3  24   1   49.78    1.81   0
  -2 -14  -5    9.30    1.39   0
  -2 -11  -1  340.90    1.66   0
  -2  -9   0  182.67    1.03   0
  -2  17   2  417.35    2.81   0
  -2  21   1   -1.46    1.34   0
  -2  24   0   -2.84    1.78   0
  -1 -11  -3   24.10    1.02   0
  -1  -8  -1  387.91    1.44   0
  -1  23  -1   39.01    1.83   0
   0  -9  -6   14.26    1.19   0
   0  -9  -5    8.23    0.99   0
   0  -4  -1 9960.66    5.12   0
   0  19  -1   38.65    1.44   0
   0  23  -3    7.93    1.41   0
   1  -1  -9  124.62    1.80   0
   1  -1  -2 4165.75    2.89   0
   1   4  -1 2061.59    1.51   0
   1  11  -1   52.19    0.87   0
   1  16  -2   14.13    0.84   0
   1  20  -4    1.22    0.99   0
   2   2  -4  718.01    1.30   0
   2   4  -8   69.75    0.90   0
   2   5  -8   85.88    1.00   0
   2  10  -8  153.44    0.81   0
  -8  14   6   33.12    1.70   0
  -7 -17   0   53.87    1.66   0
  -6 -18  -2    3.92    1.35   0
  -6 -17  -1   68.25    1.88   0
  -6 -16   0  186.08    1.95   0
  -6  16   5    7.80    1.51   0
  -5 -17  -2    2.91    1.24   0
  -5 -16  -1   18.71    1.19   0
  -5 -13   1  209.14    1.63   0
  -5  19   4    6.42    1.64   0
  -4   1   4 1989.71    2.85   0
  -4  15   4  220.39    2.43   0
  -4  21   3   -3.94    1.53   0
  -3 -15  -6    1.90    1.56   0
  -3 -15  -5   16.53    1.98   0
  -3 -14  -7   69.11    2.33   0
  -3 -14  -2    1.01    0.95   0
  -3  -9   1   13.49    0.47   0
  -3  17   3   54.17    1.50   0
  -3  22   2   22.35    1.95   0
  -3  25   1    2.93    2.00   0
  -2 -13  -6   -3.16    1.75   0
  -2 -13  -3  485.64    2.47   0
  -2 -12  -2  209.96    1.59   0
  -2  18   2   14.26    1.65   0
  -2  22   1   26.58    2.02   0
  -1 -11  -6  144.42    2.25   0
  -1  17   1   41.14    1.22   0
  -1  21   0   46.05    1.45   0
  -1  25  -2   33.75    1.51   0
   0  -8  -7  301.78    2.28   0
   0  -6  -2 1447.36    2.59   0
   0  -5  -9    3.94    1.19   0
   0  16   0  210.67    1.83   0
   0  22  -2   12.32    1.48   0
   1  -5  -6 1231.61    3.32   0
   1  -5  -5    1.29    0.73   0
   1  -4  -7    1.58    1.21   0
   1  -3  -8   10.92    1.08   0
   1  -3  -3 1905.19    2.76   0
   1  12  -1  853.56    2.20   0
   1  19  -3  234.49    1.78   0
   2   1  -6  358.52    1.54   0
   2   1  -5  507.88    1.45   0
   2   2  -7  528.78    1.93   0
   2   6  -8  201.69    1.24   0
   2   7  -8  136.39    1.07   0
   2   8  -8   24.60    0.70   0
   2   8  -3  720.40    1.02   0
   2  15  -6   53.38    0.56   0
   2  15  -5    0.20    0.57   0
  -8   1   6   45.41    0.90   0
  -7   6   6    7.80    1.30   0
  -7   7   6   58.81    1.58   0
  -7   8   6    4.71    1.20   0
  -7   9   6  244.32    2.37   0
  -7  10   6   13.74    1.73   0
  -7  11   6  286.62    2.77   0
  -6  17   5    4.25    1.51   0
  -5 -17  -5    8.06    2.04   0
  -5   5   5   36.77    1.20   0
  -5   6   5  279.12    1.74   0
  -5   7   5  152.33    1.50   0
  -5   8   5  598.17    2.58   0
  -5   9   5  272.57    1.98   0
  -5  10   5    4.23    1.13   0
  -5  11   5   12.32    1.19   0
  -5  12   5  311.84    2.51   0
  -5  20   4   37.05    1.83   0
  -4 -16  -5   17.68    2.03   0
  -4 -16  -4    4.31    1.94   0
  -4 -16  -3   11.60    1.37   0
  -4 -13   0   22.84    0.92   0
  -4 -11   1  105.84    1.12   0
  -4  22   3    0.36    2.04   0
  -3 -11   0   27.88    0.81   0
  -3  18   3  149.92    2.33   0
  -2 -13  -5  194.32    2.12   0
  -2 -13  -4   66.17    1.46   0
  -2 -11  -8  197.73    2.54   0
  -2  25   0   22.73    1.67   0
  -1 -11  -5   76.62    1.45   0
  -1 -10  -3   46.61    1.38   0
  -1  -9  -8  133.43    2.10   0
  -1  -9  -2  459.21    1.96   0
  -1   8   2  256.43    1.46   0
  -1   9   2  507.91    2.05   0
  -1  18   1  100.22    1.58   0
  -1  22   0   31.84    1.79   0
  -1  24  -1    9.18    1.35   0
   0  -8  -6    2.73    1.08   0
   0  -8  -5  866.12    3.07   0
   0  -8  -4  109.01    1.23   0
   0  -7  -3   61.52    1.12   0
   0  -6  -8  144.49    2.11   0
   0  -4  -9   19.58    1.53   0
   0  20  -1   49.81    1.29   0
   1  -4  -4  214.00    1.19   0
   1   1  -9  124.56    1.60   0
   1  13  -1  141.61    1.14   0
   1  17  -2   37.11    0.97   0
   2   3  -7  375.31    1.61   0
   2   7  -3  294.98    0.53   0
   2   9  -3  673.38    1.15   0
   2  10  -3   12.05    0.44   0
   2  14  -4   22.85    0.64   0
  -9 -15   2   29.56    1.14   0
  -9  -2   6   63.21    0.87   0
  -8 -16   1   13.45    1.08   0
  -7 -18  -2    3.65    1.71   0
  -7 -15   1   97.20    1.50   0
  -7 -11   3   78.01    0.83   0
  -7  -8   4    1.76    0.27   0
  -7   5   6  646.29    2.67   0
  -7  12   6    7.68    1.47   0
  -7  13   6   12.67    1.85   0
  -6 -14   1  296.18    1.91   0
  -6  18   5   46.31    1.84   0
  -5   4   5  337.93    1.87   0
  -5  13   5  223.87    2.18   0
  -5  14   5   71.51    1.97   0
  -5  21   4   -1.47    1.66   0
  -4 -15  -2   91.23    1.51   0
  -4 -14  -1  119.31    1.45   0
  -3 -14  -6   91.77    2.06   0
  -3 -14  -3  396.28    2.42   0
  -3 -13  -7   20.04    2.07   0
  -3  19   3   15.67    1.82   0
  -3  23   2    2.18    1.55   0
  -2 -10  -1    2.49    0.60   0
  -2  -2   2   42.27    0.20   0
  -2   6   3   16.75    0.89   0
  -2   8   3  719.63    2.29   0
  -2   9   3  678.05    2.34   0
  -2  11   3   27.15    1.04   0
  -2  19   2   55.68    1.57   0
  -2  23   1   51.72    1.66   0
  -1 -10  -6  110.61    2.03   0
  -1  -5   0 7599.40    4.22   0
  -1   6   2   36.38    0.65   0
  -1  10   2   29.05    0.92   0
  -1  11   2 1559.35    3.51   0
  -1  12   2   12.37    1.31   0
  -1  19   1  155.23    1.81   0
   0  -7  -7   23.79    1.23   0
   0  21  -1    2.74    1.46   0
   0  23  -2    3.47    1.61   0
   0  24  -3   83.87    1.58   0
   1  -4  -6  133.49    1.34   0
   1  -4  -5   78.72    1.24   0
   1  -3  -7  219.46    1.83   0
   1  14  -1  258.12    1.61   0
   1  18  -2   15.01    1.17   0
   1  20  -3    5.44    1.09   0
   1  21  -4   52.44    1.10   0
   2   2  -6   24.31    0.75   0
   2   2  -5 1329.05    2.20   0
   2   3  -4  298.02    0.81   0
   2  11  -3   32.60    0.57   0
  -8 -14   2   30.77    1.05   0
  -8 -12   3  208.34    1.35   0
  -8   0   6  205.06    1.40   0
  -7 -17  -1   18.07    1.66   0
  -7 -16   0   -2.46    1.46   0
  -7  -4   5   48.61    0.49   0
  -7   4   6   13.10    0.95   0
  -7  14   6    1.87    1.52   0
  -7  15   6   86.63    2.38   0
  -6 -17  -2    3.30    1.32   0
  -6  19   5    8.43    1.62   0
  -5 -15  -1   61.94    1.70   0
  -5 -14   0  121.00    1.40   0
  -5   3   5  622.58    2.16   0
  -5  15   5   38.60    1.59   0
  -5  22   4   28.73    2.20   0
  -4 -15  -6   83.80    2.07   0
  -4 -15  -5    3.89    1.94   0
  -4   0   4  267.23    1.01   0
  -4  18   4   -1.09    1.39   0
  -4  23   3   29.57    1.72   0
  -3 -14  -5  205.52    2.29   0
  -3 -14  -4  186.58    2.09   0
  -3 -13  -2   14.32    1.00   0
  -3 -12  -1  760.67    2.55   0
  -3  20   3   38.59    1.93   0
  -3  24   2   -0.47    1.86   0
  -2 -12  -6   37.96    1.57   0
  -2 -12  -5   29.50    1.78   0
  -2 -11  -7  100.29    2.18   0
  -2 -11  -2  760.00    2.57   0
  -2  -8   0  107.66    0.90   0
  -2   5   3   -0.95    0.72   0
  -2  12   3  126.04    1.44   0
  -2  13   3  640.15    2.70   0
  -2  20   2   36.44    1.56   0
  -2  24   1   56.22    2.19   0
  -1 -10  -5   35.76    1.25   0
  -1 -10  -4  273.37    1.88   0
  -1  -9  -7  156.84    1.97   0
  -1  -8  -8    6.06    1.47   0
  -1  -7  -1 1064.54    2.17   0
  -1   5   2 1612.13    2.56   0
  -1  13   2   48.21    1.13   0
  -1  14   2   12.25    1.35   0
  -1  20   1   13.21    1.75   0
  -1  23   0   20.43    1.41   0
  -1  25  -1    9.92    1.35   0
   0  -7  -6   70.68    1.56   0
   0  -7  -4   82.66    1.34   0
   0  -5  -8   12.64    1.32   0
   0  -3  -9   41.98    1.45   0
   0   8   1 1806.14    3.00   0
   0   9   1  156.34    1.07   0
   0  10   1  631.25    1.99   0
   0  11   1   32.57    1.05   0
   0  18   0   22.86    1.09   0
   1  -1  -8  118.53    1.40   0
   1   2  -9    0.53    0.87   0
   1  15  -1  147.82    1.45   0
   1  22  -5    0.77    1.00   0
   2  12  -3  135.07    0.86   0
   2  15  -4    6.45    0.64   0
   2  16  -6  179.78    0.86   0
   2  16  -5    3.61    0.60   0
  -9 -16   1   14.78    1.36   0
  -9   8   7  104.54    2.08   0
  -7   3   6    0.92    0.81   0
  -7  16   6    2.89    1.57   0
  -6 -17  -4    2.26    1.50   0
  -6 -16  -1    4.64    1.22   0
  -6 -15   0  137.22    1.58   0
  -5 -16  -5    0.46    1.57   0
  -5 -16  -4    3.36    1.81   0
  -5 -16  -3    5.60    1.36   0
  -5  16   5   29.37    1.56   0
  -5  17   5    1.25    1.76   0
  -4 -15  -4  153.39    2.08   0
  -4  19   4   -0.92    1.43   0
  -3 -13  -6   31.93    1.58   0
  -3 -12  -7   97.35    2.36   0
  -3   7   4  303.24    1.67   0
  -3   8   4   32.26    0.94   0
  -3   9   4  120.78    1.32   0
  -3  10   4 1504.18    3.77   0
  -3  11   4   21.05    1.07   0
  -3  12   4  142.73    1.57   0
  -3  21   3    0.92    1.80   0
  -2  14   3   18.36    1.17   0
  -2  15   3   25.28    1.55   0
  -2  21   2   97.78    1.88   0
  -1  -9  -3  245.30    1.81   0
  -1  -5  -9   32.27    1.78   0
  -1  15   2  418.82    2.44   0
  -1  24   0   -2.56    1.71   0
   0  -6  -7  163.83    1.75   0
   0  -6  -3  285.68    1.49   0
   0  -5  -2  254.24    1.10   0
   0  -3  -1 1847.92    2.01   0
   0  -2  -9   86.50    1.77   0
   0   7   1  696.02    1.75   0
   0  12   1   35.70    0.89   0
   0  22  -1   13.07    1.26   0
   0  24  -2    1.42    1.40   0
   1  -3  -6  117.54    1.24   0
   1  -2  -7    9.76    0.93   0
   1  -2  -3 1038.75    1.92   0
   1   0  -8    3.40    1.20   0
   1   3  -9  235.14    1.74   0
   1  19  -2   32.60    1.02   0
   1  21  -3   12.47    1.16   0
   1  22  -4    1.02    1.06   0
   2  13  -3  617.87    1.67   0
  -9   6   7   29.92    1.50   0
  -9   7   7   85.62    1.66   0
  -8 -17  -1    9.23    1.64   0
  -7   2   6    0.72    0.93   0
  -6   9   6   -1.99    1.43   0
  -6  10   6  118.30    2.01   0
  -6  11   6   12.78    1.69   0
  -5 -12   1   45.62    0.89   0
  -5   2   5  976.45    2.45   0
  -5  18   5   99.97    2.38   0
  -4 -14  -6    7.14    1.56   0
  -4 -14  -2   45.11    1.31   0
  -4 -13  -1  242.89    1.92   0
  -4 -12   0  133.92    1.25   0
  -4  -8   2    4.75    0.49   0
  -4  -5   3  287.08    0.32   0
  -4  20   4    2.92    1.61   0
  -3 -13  -3   10.61    1.12   0
  -3 -10   0  977.92    2.48   0
  -3   6   4 2020.03    3.68   0
  -3  14   4  180.34    1.86   0
  -3  15   4    4.80    1.70   0
  -3  22   3   -0.86    1.93   0
  -2 -11  -6  169.73    2.09   0
  -2 -10  -7   -2.49    1.72   0
  -2  -9  -8    4.98    1.48   0
  -2   4   3    6.00    0.49   0
  -2  16   3   16.11    1.24   0
  -2  22   2   30.61    1.87   0
  -2  25   1   14.21    1.59   0
  -1  -8  -7  335.30    2.47   0
  -1  -8  -2    2.17    0.63   0
  -1   4   2   64.88    0.61   0
  -1  16   2   15.02    1.13   0
  -1  21   1    1.12    1.30   0
   0  -4  -8  143.94    1.79   0
   0   6   1 1058.08    1.99   0
   0  14   1  960.28    2.90   0
   0  20   0   94.65    1.81   0
   0  23  -1    3.71    1.58   0
   1  -3  -5 1163.09    2.75   0
   1   0  -2  386.71    0.80   0
   1   4  -9   -0.21    0.96   0
   1  17  -1   37.13    1.28   0
   1  20  -2    9.76    1.28   0
   2   3  -5  803.88    1.59   0
   2   6  -7   62.91    0.77   0
   2  14  -3   16.85    0.71   0
   2  16  -4   31.53    0.76   0
  -9 -14   2   52.07    1.26   0
  -9   5   7   -2.34    1.21   0
  -8 -15   1    6.17    0.97   0
  -8  -9   4   47.92    0.59   0
  -8  -1   6   47.81    0.83   0
  -7 -17  -3   97.36    2.18   0
  -7 -16  -1    0.10    1.72   0
  -6 -16  -4  125.64    2.69   0
  -6 -16  -3    3.93    1.69   0
  -6 -16  -2  288.09    2.47   0
  -6 -13   1  194.69    1.71   0
  -6  -2   5  744.65    1.59   0
  -6   7   6   54.73    1.50   0
  -6   8   6   75.69    1.37   0
  -6  12   6  104.41    1.81   0
  -6  13   6    1.95    1.35   0
  -6  14   6   -0.90    1.71   0
  -5 -15  -2   63.35    1.51   0
  -5  19   5   18.68    1.63   0
  -4 -14  -5   62.24    1.77   0
  -4 -14  -4   45.80    2.10   0
  -4 -14  -3   74.50    1.49   0
  -4 -10   1    0.78    0.78   0
  -4  10   5    8.03    1.32   0
  -4  11   5  211.02    2.08   0
  -4  21   4   74.84    2.06   0
  -3 -12  -6   34.28    1.93   0
  -3 -12  -2  382.97    2.06   0
  -3 -11  -7   -3.39    1.79   0
  -3 -11  -1   18.84    1.08   0
  -3  -8   1 1082.12    1.95   0
  -3   5   4  411.13    1.69   0
  -2 -11  -5  153.70    1.93   0
  -2 -11  -4  649.66    2.87   0
  -2 -10  -2  180.02    1.62   0
  -2  -9  -1  644.12    1.98   0
  -2  -8  -8   -0.52    1.86   0
  -2  17   3   -0.25    1.32   0
  -2  18   3   91.43    2.07   0
  -2  23   2   25.24    1.90   0
  -1  -9  -4  162.75    1.51   0
  -1  -4  -9  131.33    2.16   0
  -1  17   2   36.40    1.29   0
  -1  22   1    2.95    1.28   0
  -1  25   0    1.37    1.40   0
   0  -6  -5  386.04    2.11   0
   0  -6  -4  420.23    1.94   0
   0  -5  -7   34.62    1.21   0
   0  -3  -8    9.92    1.46   0
   0  -1  -9   17.36    1.20   0
   0   5   1    5.67    0.38   0
   0  15   1    9.04    0.93   0
   0  16   1   -1.48    1.25   0
   0  25  -2    0.53    1.22   0
   1  -1  -7  480.45    2.15   0
   1   1  -8  119.59    1.31   0
   1   5  -9    1.53    0.91   0
   1  22  -3    0.70    0.87   0
   1  23  -4   31.27    1.31   0
   2   4  -6  577.84    1.58   0
   2   4  -4  201.79    0.60   0
   2  17  -4   37.61    0.85   0
  -9 -16   0   43.26    1.67   0
  -9  -3   6   19.99    0.51   0
  -9   4   7   65.80    1.41   0
  -8   9   7    6.96    1.59   0
  -8  10   7   17.31    1.71   0
  -8  11   7    3.62    1.68   0
  -7   1   6  634.18    2.14   0
  -6 -15  -1   -0.01    1.16   0
  -6   6   6  374.81    2.10   0
  -6  15   6    4.78    1.47   0
  -6  16   6   40.72    2.14   0
  -5 -14  -1  234.72    1.91   0
  -5 -13   0    4.78    0.90   0
  -5  -4   4  980.09    0.97   0
  -5   1   5  288.33    1.37   0
  -5  20   5   20.92    1.76   0
  -4  -1   4 1972.82    2.31   0
  -4   7   5  527.67    2.39   0
  -4   8   5   22.76    1.04   0
  -4   9   5  168.40    1.60   0
  -4  12   5    2.61    1.14   0
  -4  13   5  121.18    1.74   0
  -4  14   5   -2.65    1.66   0
  -4  22   4    4.84    1.71   0
  -3  -2   3 1518.51    1.41   0
  -3   4   4 1763.63    3.12   0
  -3  17   4   26.19    1.50   0
  -3  23   3   59.85    1.93   0
  -2  -9  -7  132.69    2.24   0
  -2  19   3   17.66    1.90   0
  -1  -8  -6    2.33    1.16   0
  -1  -8  -3  725.38    2.51   0
  -1  -7  -7  146.24    1.88   0
  -1   3   2    1.51    0.34   0
  -1  18   2   11.62    1.15   0
  -1  23   1    3.69    1.71   0
   0  17   1   75.71    1.56   0
   0  24  -1   15.45    1.61   0
   1  -2  -5   15.06    0.94   0
   1  -2  -4   22.11    0.57   0
   1   3  -1 3421.68    1.44   0
   1   6  -9    0.21    0.86   0
   1  18  -1   93.01    1.30   0
   1  21  -2  107.09    1.42   0
   2   4  -5  616.23    1.34   0
   2   6  -3   16.24    0.10   0
   2   7  -7  236.63    1.07   0
   2  15  -3   24.75    0.64   0
   2  17  -6   32.33    0.58   0
  -9 -15   1    5.40    1.06   0
  -9 -12   3   97.50    1.17   0
  -9   3   7  141.31    1.62   0
  -8 -13   2    1.41    0.92   0
  -8   7   7    0.71    1.36   0
  -8   8   7   84.23    1.66   0
  -6 -15  -2    5.14    1.60   0
  -6   5   6   95.25    1.26   0
  -6  17   6   -1.98    1.54   0
  -4 -13  -5  125.57    2.32   0
  -4 -13  -2    3.05    0.94   0
  -4   6   5    0.29    1.19   0
  -4  15   5  100.08    1.81   0
  -4  16   5   -0.71    1.42   0
  -3 -12  -4   62.43    1.49   0
  -3 -12  -3  257.85    1.95   0
  -3 -11  -6    8.00    1.83   0
  -3 -10  -7   54.27    2.09   0
  -3  24   3   22.24    1.76   0
  -2 -10  -3   97.41    1.55   0
  -2  -7  -8   76.80    2.17   0
  -2  20   3   -4.05    1.75   0
  -2  24   2    0.29    1.47   0
  -1  -8  -5  247.44    1.84   0
  -1  -8  -4   21.56    1.35   0
  -1  -7  -2  341.53    1.59   0
  -1  -6  -1  236.49    1.04   0
  -1  -5  -8  147.59    1.98   0
  -1  -3  -9   27.55    1.43   0
  -1  19   2   32.49    1.28   0
  -1  20   2    9.43    1.74   0
  -1  24   1   72.76    2.14   0
  -1  26   0    0.01    1.38   0
   0  -5  -3   39.73    0.70   0
   0  -4  -7  333.78    2.13   0
   0  -4  -2 2391.15    2.95   0
   0  -2  -8   42.01    1.58   0
   0   1  -9   19.10    1.41   0
   0  18   1  124.36    1.63   0
   0  22   0   26.33    1.38   0
   1  -1  -6  640.54    2.29   0
   1  -1  -3  804.90    1.59   0
   1   7  -9  108.46    1.26   0
   1   8  -9    3.38    0.88   0
   1   9   0   19.54    0.72   0
   1  10   0  294.33    1.31   0
   1  11   0 1170.82    2.57   0
   1  12   0   36.60    0.82   0
   1  14   0  254.11    1.68   0
   1  19  -1  153.15    1.56   0
   1  22  -2   17.85    1.39   0
   1  23  -3   30.17    1.17   0
   2   5  -6  369.53    1.24   0
   2   8  -7  187.90    0.92   0
   2  16  -3   15.85    0.82   0
  -8 -15   0   10.76    1.49   0
  -8 -14   1   94.85    1.56   0
  -8 -11   3   -0.43    0.71   0
  -8   6   7    9.15    1.34   0
  -7 -15  -1   95.09    2.01   0
  -7 -10   3   10.12    0.65   0
  -6 -15  -4    1.97    1.50   0
  -6   4   6  155.45    1.37   0
  -5 -14  -4    0.44    1.76   0
  -5 -14  -3   -0.65    1.78   0
  -5 -14  -2   18.27    1.22   0
  -4 -13  -4    9.63    1.37   0
  -4 -12  -1   24.32    0.98   0
  -4 -11  -7   19.17    1.78   0
  -4 -11   0  556.16    2.06   0
  -4   5   5    4.69    1.12   0
  -4  17   5   97.58    1.90   0
  -4  18   5   27.57    1.96   0
  -3 -11  -2    1.33    1.19   0
  -3   3   4   30.91    0.70   0
  -2  -9  -6   42.38    1.83   0
  -2  -8  -7   38.38    1.85   0
  -2  -7   0   79.95    0.67   0
  -2   2   3 1013.29    1.91   0
  -2  21   3   11.99    1.89   0
  -2  25   2    7.53    1.52   0
  -1  -7  -6  172.89    1.78   0
  -1  -6  -7   70.20    1.54   0
  -1  -4   0 1030.08    1.44   0
  -1  -2  -9   74.00    1.81   0
  -1  21   2  106.34    2.14   0
   0  -5  -5   19.30    0.88   0
   0   4   1 9999.99    5.18   0
   0  19   1   42.09    1.32   0
   0  25  -1    2.29    1.32   0
   1   3  -8    8.89    0.98   0
   1   8   0 1182.43    2.17   0
   1   9  -9   77.49    1.07   0
   1  15   0  633.26    2.36   0
   1  20  -1   14.88    1.08   0
   1  24  -3   -0.18    1.27   0
   2   9  -7   17.40    0.53   0
   2  17  -3    2.26    0.84   0
 -10 -12   3   52.18    1.06   0
  -9   2   7   55.63    1.13   0
  -8  -2   6   55.87    0.75   0
  -8   5   7   12.66    1.25   0
  -7   0   6   77.53    0.97   0
  -7  11   7   12.85    1.65   0
  -7  12   7   -0.19    1.70   0
  -7  13   7  156.27    2.45   0
  -6 -14  -5   92.24    2.52   0
  -6 -14  -1  137.87    1.94   0
  -6   3   6   35.10    1.05   0
  -5 -13  -1  379.76    2.21   0
  -5 -11   1   18.60    0.78   0
  -5  -7   3  302.61    0.79   0
  -5  10   6  243.35    2.30   0
  -5  11   6   39.23    1.40   0
  -5  12   6   65.90    1.64   0
  -5  13   6   49.87    1.59   0
  -5  14   6   56.43    1.95   0
  -5  15   6    9.70    1.80   0
  -4  19   5  139.37    2.27   0
  -3 -11  -5   18.18    1.44   0
  -3 -10  -1  460.95    2.02   0
  -3  -9   0   21.48    0.61   0
  -3  -8  -8    3.05    1.45   0
  -3  21   4    0.45    1.59   0
  -2  -9  -2  265.72    1.57   0
  -2  -8  -1  660.06    2.01   0
  -2  -6  -8    1.56    1.79   0
  -2  22   3   -0.41    1.44   0
  -1  -4  -8  162.66    2.05   0
  -1  11   3  595.06    2.54   0
  -1  12   3   12.88    1.33   0
  -1  13   3  781.77    3.05   0
  -1  22   2   23.68    1.80   0
  -1  25   1    8.85    1.52   0
   0  -4  -6  716.40    2.66   0
   0  -3  -7  108.58    1.46   0
   0   2  -9   87.89    1.65   0
   0  20   1   51.13    1.42   0
   0  24   0    5.95    1.69   0
   0  26  -1   -0.72    1.56   0
   1  -1  -5 1256.78    2.72   0
   1  -1  -4   11.22    0.67   0
   1   1  -7  471.69    2.01   0
   1   4  -8    0.98    0.91   0
   1   7   0 1044.25    1.93   0
   1  16   0  255.87    1.73   0
   1  17   0  197.00    1.87   0
   1  21  -1   -2.17    1.30   0
   1  23  -2   11.87    1.14   0
   2  10  -7   63.67    0.60   0
   2  10  -2  155.17    0.87   0
   2  11  -2  496.54    1.39   0
   2  12  -2   51.29    0.69   0
   2  13  -2    0.89    0.56   0
   2  14  -2  143.38    1.22   0
   2  18  -6   28.04    0.57   0
   2  18  -3   87.64    1.21   0
   2  19  -4   16.24    0.85   0
  -9 -14   1   52.84    1.60   0
  -8 -15  -1   20.51    1.70   0
  -8   4   7   20.30    1.16   0
  -7 -15  -3    6.03    1.56   0
  -7 -15  -2  127.90    1.99   0
  -7 -14   0   17.26    1.11   0
  -7 -13   1  210.05    1.65   0
  -7   9   7  214.76    2.30   0
  -7  10   7    7.56    1.27   0
  -6 -14  -4   22.56    1.99   0
  -6 -12   1  254.95    1.61   0
  -5 -13  -5  209.73    2.60   0
  -5 -12  -6   23.17    2.38   0
  -5 -12   0   21.25    0.96   0
  -5   8   6   50.02    1.24   0
  -5   9   6   39.83    1.27   0
  -5  16   6   80.05    1.93   0
  -5  17   6   23.19    2.05   0
  -4 -12  -5    2.28    1.38   0
  -4 -12  -2    1.62    0.92   0
  -4 -10  -7    7.85    2.03   0
  -4   4   5   -0.04    0.74   0
  -4  20   5   14.58    1.61   0
  -4  21   5    6.20    1.97   0
  -3 -11  -3    5.68    1.04   0
  -3 -10  -6  493.80    3.21   0
  -3  -7  -8    0.15    1.97   0
  -3   2   4   12.48    0.71   0
  -3  22   4   26.67    1.68   0
  -2  -9  -5  260.94    2.10   0
  -2  -9  -3  958.25    3.11   0
  -2  -7  -7  297.16    2.81   0
  -2  10   4  355.69    1.98   0
  -2  11   4  187.04    1.64   0
  -2  12   4  276.94    1.95   0
  -2  14   4   21.31    1.23   0
  -2  15   4    5.02    1.59   0
  -2  23   3   34.65    1.74   0
  -1  -7  -3  999.41    2.69   0
  -1  -6  -6  177.29    1.97   0
  -1  -5  -7   13.45    1.62   0
  -1  -1  -9    9.02    1.28   0
  -1   9   3  454.23    2.10   0
  -1  10   3  280.25    1.70   0
  -1  14   3   61.98    1.32   0
  -1  15   3   39.12    1.27   0
  -1  16   3   13.15    1.63   0
  -1  23   2   11.37    1.74   0
   0   3  -9   41.18    1.39   0
   0  21   1    1.52    1.24   0
   1   0  -6  169.24    1.26   0
   1  18   0    6.33    1.31   0
   1  22  -1   -0.42    1.39   0
   1  24  -2   -1.91    1.30   0
   2   5  -5   89.91    0.62   0
   2   9  -2  973.09    1.64   0
   2  11  -7   16.96    0.46   0
   2  15  -2  556.46    1.93   0
   2  16  -2  330.27    1.75   0
 -10 -13   2    1.12    1.06   0
  -9 -15  -1   -0.18    1.67   0
  -8 -15  -2   38.10    2.04   0
  -7   7   7  225.31    2.21   0
  -7   8   7    8.87    1.21   0
  -6 -14  -2  144.59    1.92   0
  -5 -13  -3   49.99    1.75   0
  -5 -13  -2   20.00    1.20   0
  -5   7   6  234.48    1.79   0
  -5  18   6   -1.24    1.44   0
  -5  19   6   11.86    2.07   0
  -4 -12  -4   76.76    1.68   0
  -4 -12  -3   58.45    1.40   0
  -4  -9   1 1004.38    2.25   0
  -3 -10  -5   29.88    1.79   0
  -3  11   5  264.45    2.17   0
  -3  12   5  148.33    2.01   0
  -3  13   5    6.29    1.57   0
  -3  14   5  213.42    2.37   0
  -3  23   4   10.72    1.67   0
  -2  -9  -4  620.65    2.67   0
  -2  -5  -8  292.54    2.62   0
  -2   8   4   18.62    1.10   0
  -2   9   4   31.91    0.97   0
  -2  16   4   28.62    1.45   0
  -2  24   3   12.57    1.93   0
  -1  -3  -8    7.44    1.32   0
  -1   8   3  694.77    2.25   0
  -1  17   3  176.00    1.93   0
  -1  18   3   98.19    2.08   0
   0  -4  -5  849.17    2.62   0
   0  -4  -4  354.83    1.68   0
   0  -4  -3  559.95    1.70   0
   0  -3  -6   81.16    1.51   0
   0  -2  -7  345.51    2.07   0
   0  -2  -1 1188.17    1.46   0
   0   0  -8  362.23    2.25   0
   0  10   2  941.76    2.61   0
   0  12   2   69.28    1.13   0
   0  13   2    1.16    0.92   0
   0  14   2  212.99    1.67   0
   0  15   2    3.22    0.97   0
   0  16   2  240.64    2.11   0
   0  22   1   15.47    1.34   0
   1   2  -7   10.31    0.76   0
   1   5  -8  541.46    2.22   0
   1  19   0    5.71    1.05   0
   2  12  -7   75.15    0.50   0
   2  13  -7   94.92    0.45   0
   2  17  -2  452.94    2.13   0
   2  19  -6    2.06    0.49   0
   2  19  -3   18.83    0.84   0
   2  20  -4   20.07    0.78   0
  -9 -11   3   17.54    0.89   0
  -8 -14   0    4.08    1.21   0
  -8 -12   2  102.83    1.17   0
  -8   3   7   20.24    1.10   0
  -7 -14  -4    9.31    1.63   0
  -7 -14  -1    2.04    1.23   0
  -7   6   7    5.98    1.36   0
  -6   2   6   40.70    0.79   0
  -5 -12  -5   46.39    2.17   0
  -5   6   6   24.95    1.04   0
  -4 -11  -1   -1.74    0.79   0
  -4 -10   0  122.16    1.30   0
  -4   3   5   92.98    0.98   0
  -3 -10  -4  538.59    2.92   0
  -3 -10  -2 1972.62    4.10   0
  -3  -9  -6   40.55    1.61   0
  -3  -8  -7  286.17    2.64   0
  -3  -7   1  129.67    0.69   0
  -3  -5   2   23.90    0.29   0
  -3   9   5  222.50    1.94   0
  -3  10   5   36.89    1.15   0
  -3  15   5    4.86    1.39   0
  -3  16   5   18.34    1.41   0
  -2   1   3 1732.82    2.26   0
  -2   7   4  524.70    2.14   0
  -2  18   4    6.62    1.37   0
  -2  19   4   15.05    1.77   0
  -1  -6  -5    1.72    1.25   0
  -1  -6  -2  435.87    1.57   0
  -1  -5  -1  150.37    0.81   0
  -1  -4  -7  367.77    2.64   0
  -1  19   3  232.69    2.31   0
  -1  24   2    2.62    1.44   0
   0   1  -8   58.02    1.46   0
   0   3   1 1922.25    2.07   0
   0   4  -9   19.35    1.06   0
   0   9   2   14.35    0.79   0
   0  17   2    2.52    1.05   0
   0  18   2   33.16    1.55   0
   0  23   1   -1.87    1.30   0
   0  26   0   47.40    1.95   0
   1   1  -6  627.85    2.14   0
   1   6   0  189.62    0.80   0
   1  20   0   54.97    1.32   0
   1  23  -1    4.73    1.19   0
   1  25  -2   47.76    1.62   0
   2   7  -6  175.39    0.82   0
   2   8  -2   83.58    0.53   0
   2  18  -2   19.00    1.18   0
   2  20  -3    3.56    0.96   0
   2  21  -4    5.55    0.92   0
  -9 -14   0   22.14    1.56   0
  -9  -9   4   22.11    0.71   0
  -8 -14  -1    6.83    1.71   0
  -7 -14  -3    7.77    1.55   0
  -7 -11   2  276.93    1.58   0
  -7   5   7    1.93    1.11   0
  -6  -3   5  225.81    0.77   0
  -6  11   7   -2.06    1.62   0
  -6  12   7    6.53    1.70   0
  -6  13   7   64.33    1.74   0
  -6  14   7   45.04    2.00   0
  -6  15   7    6.32    1.86   0
  -5 -12  -4   64.29    2.10   0
  -5 -12  -1  838.48    3.00   0
  -5 -11  -6  170.85    2.56   0
  -5   5   6  429.00    2.19   0
  -4 -11  -4  310.55    2.66   0
  -4 -11  -2  364.74    2.25   0
  -4  -7   2 1186.47    1.77   0
  -3 -10  -3  216.98    1.77   0
  -3   8   5  241.63    1.69   0
  -3  18   5   16.51    1.46   0
  -2  -7  -6   10.20    1.15   0
  -2   6   4  325.07    1.70   0
  -2  20   4   20.67    1.61   0
  -2  21   4    4.15    1.90   0
  -1  -5  -6  270.93    1.95   0
  -1   1  -9   10.46    1.18   0
  -1   6   3   18.27    0.84   0
  -1  20   3    1.96    1.36   0
  -1  21   3   10.61    1.77   0
  -1  25   2   45.95    1.73   0
   0  -1  -7   17.05    1.01   0
   0   8   2   31.95    0.80   0
   0  19   2    5.51    1.11   0
   0  24   1   11.01    1.72   0
   1   0  -4  760.72    1.80   0
   1   1  -2 4197.66    2.24   0
   1   3  -7  217.69    1.51   0
   1  21   0   45.39    1.36   0
   1  24  -1   67.34    1.54   0
   2  19  -2   61.34    1.27   0
   2  21  -5    4.29    0.71   0
   2  21  -3    6.16    1.01   0
 -10 -11   3    0.40    0.85   0
  -9 -13   1  137.65    1.87   0
  -8 -14  -3   38.83    1.86   0
  -8 -14  -2   69.89    1.88   0
  -8   2   7  217.00    1.64   0
  -7 -13  -4   13.53    2.06   0
  -7 -12   1   16.54    0.92   0
  -7  -1   6  635.39    1.74   0
  -6 -13  -2    3.39    1.23   0
  -6 -12  -5  125.99    2.36   0
  -6 -12   0  380.32    2.09   0
  -6 -11   1  172.83    1.51   0
  -6   9   7   90.34    1.88   0
  -6  10   7   57.01    1.50   0
  -5 -12  -3   39.82    1.34   0
  -5 -12  -2  169.71    1.78   0
  -5 -11   0  494.24    2.12   0
  -5 -10   1    2.21    0.68   0
  -4 -11  -3   42.55    1.27   0
  -4  -2   4    0.02    0.32   0
  -4   2   5   15.02    0.83   0
  -4  11   6  301.54    2.47   0
  -4  12   6    1.74    1.26   0
  -4  13   6   53.17    1.56   0
  -4  14   6    3.95    1.32   0
  -4  15   6  439.40    2.98   0
  -4  16   6    8.47    1.41   0
  -4  17   6   12.35    2.05   0
  -3  -9  -5   30.43    1.47   0
  -3  -9  -1   62.46    0.95   0
  -3  -8  -6   43.46    1.96   0
  -3  -8   0   32.31    0.77   0
  -3  -5  -8   12.06    1.90   0
  -3   1   4  237.01    1.03   0
  -3   7   5    7.97    0.92   0
  -3  21   5    5.02    2.02   0
  -2  -8  -4    9.85    1.01   0
  -2  -8  -3  323.56    1.83   0
  -2  -7  -1  918.86    2.23   0
  -2  -6   0  620.32    1.47   0
  -2  22   4   16.84    2.05   0
  -1  -3  -7  452.19    2.71   0
  -1  22   3    0.50    1.87   0
   0  -2  -6    8.57    0.92   0
   0   2  -8   40.44    1.42   0
   0   6  -9    4.43    1.10   0
   0   7   2  119.58    0.95   0
   0  20   2   33.38    1.47   0
   0  21   2   -0.03    1.65   0
   0  25   1   -1.08    1.87   0
   1   7  -8   30.28    1.03   0
   1  11   1  280.34    1.63   0
   1  12   1   93.39    1.08   0
   1  13   1  510.55    2.08   0
   1  14   1   81.50    1.16   0
   1  15   1  107.21    1.28   0
   1  22   0   28.55    1.37   0
   1  25  -1    2.98    1.52   0
   2   6  -5  198.82    0.73   0
   2  12  -1 1828.47    3.11   0
   2  13  -1  848.76    2.36   0
   2  14  -1  567.76    2.11   0
   2  15  -1    1.20    1.09   0
   2  20  -2   37.44    1.28   0
   2  22  -4   17.56    1.00   0
 -10 -13   1  118.85    2.06   0
  -8 -13   0    0.06    1.48   0
  -8 -10   3   33.27    0.84   0
  -7 -13  -3  142.36    2.44   0
  -7 -13  -1  171.44    2.21   0
  -7   4   7   22.72    1.24   0
  -6 -12  -4  156.19    2.56   0
  -6  -8   3  306.24    1.07   0
  -6   1   6   62.96    0.80   0
  -6   8   7  146.00    1.94   0
  -5 -11  -5    6.89    1.58   0
  -5  -1   5  295.60    1.10   0
  -5   4   6   47.59    1.00   0
  -4 -10  -5  140.25    2.05   0
  -4  -9  -6  191.18    2.43   0
  -4   9   6  169.78    1.92   0
  -4  10   6    5.47    1.11   0
  -4  18   6    4.02    1.51   0
  -4  19   6   -1.14    1.88   0
  -3   6   5  241.20    1.77   0
  -3  22   5   20.48    1.77   0
  -2  -7  -5  466.86    2.47   0
  -2  -6  -6  168.45    2.11   0
  -2  -5  -7   20.92    1.43   0
  -2  -3  -8    0.35    1.37   0
  -2   5   4  995.93    2.49   0
  -2  23   4    6.32    1.48   0
  -1  -5  -5   60.52    1.13   0
  -1   1   2 4129.35    2.93   0
  -1  23   3   24.29    1.64   0
   0  -3  -4   28.76    0.75   0
   0  -3  -3  333.34    1.30   0
   0  22   2   11.32    1.70   0
   1   1  -5 1233.25    2.52   0
   1   2  -6   17.97    0.90   0
   1   4  -7    0.96    0.85   0
   1   5   0 7573.54    4.25   0
   1  10   1  138.10    1.07   0
   1  19   1   70.52    1.67   0
   1  23   0   17.43    1.38   0
   2   8  -6   10.50    0.42   0
   2  16  -1    9.63    0.83   0
   2  17  -1  280.56    1.75   0
   2  21  -2  109.25    1.59   0
   2  22  -5   -0.69    0.74   0
   2  22  -3   -0.00    0.81   0
 -10 -12   2   11.64    0.93   0
  -8 -13  -3   80.76    2.41   0
  -8  -8   4   88.45    0.75   0
  -7 -13  -2    4.83    1.31   0
  -7  -9   3  302.33    1.31   0
  -6 -11  -5   -0.97    2.28   0
  -6 -10  -6   89.10    2.74   0
  -6   7   7  149.60    1.81   0
  -5 -11  -4  275.25    2.77   0
  -5  -8  -7   55.01    2.39   0
  -4 -10  -4   22.57    1.31   0
  -4 -10  -1   37.87    0.94   0
  -4  -7  -7  149.47    2.64   0
  -4   8   6   10.98    1.02   0
  -3  -9  -2  157.64    1.40   0
  -3  -6  -7  118.93    1.96   0
  -3  -4  -8  170.28    2.65   0
  -1   0  -8  286.71    2.43   0
  -1  24   3    1.45    1.55   0
   0  -1  -6   34.63    1.22   0
   0   3  -8   12.05    1.19   0
   0   6   2 1460.48    2.63   0
   0   7  -9   44.29    1.08   0
   0  23   2    0.31    1.32   0
   1   8  -8   21.23    0.89   0
   1   9   1  815.76    2.15   0
   1  20   1   16.59    1.29   0
   1  24   0    0.61    1.25   0
   2   7  -2  584.94    0.98   0
   2  10  -1   34.53    0.75   0
   2  18  -1  191.68    1.59   0
   2  19  -1  232.17    1.95   0
   2  22  -2   30.90    1.34   0
   2  23  -4    2.82    0.78   0
   2  23  -3   36.39    1.27   0
 -10  -9   4   88.92    0.95   0
  -9 -13   0    4.61    1.21   0
  -8 -13  -2   13.81    1.42   0
  -8 -13  -1   77.96    1.72   0
  -7 -12  -4   25.68    1.73   0
  -7  -7   4   45.48    0.47   0
  -7   3   7  301.34    1.86   0
  -6 -12  -3  304.07    2.61   0
  -6   6   7    1.31    1.25   0
  -5 -11  -2  173.99    2.02   0
  -5 -10  -5   -0.11    1.48   0
  -5  -9  -6   73.00    2.10   0
  -5   3   6    5.05    0.94   0
  -5  12   7  132.03    2.32   0
  -5  13   7   25.43    1.89   0
  -5  14   7   43.80    1.71   0
  -5  15   7    1.91    1.47   0
  -5  16   7    4.64    1.55   0
  -4 -10  -3  105.96    1.51   0
  -4 -10  -2   87.95    1.29   0
  -4  -9  -5  145.72    2.33   0
  -4  -9   0  476.64    1.91   0
  -4  -8  -6   12.06    1.90   0
  -4  -8   1  225.82    1.20   0
  -4   7   6    2.36    1.22   0
  -3   5   5   80.57    1.07   0
  -2  -7  -4  220.88    1.71   0
  -2  -7  -3  504.46    2.30   0
  -2  -7  -2  579.40    2.02   0
  -2  -4  -7   22.35    1.37   0
  -2  -2  -8    2.35    1.38   0
  -2   4   4  203.78    1.28   0
  -2  14   5  303.55    2.35   0
  -2  16   5    3.03    1.79   0
  -2  17   5    1.70    1.96   0
  -1  -5  -4  884.38    2.65   0
  -1  -5  -3    9.64    0.89   0
  -1  -2  -7  382.83    2.34   0
  -1   4  -9  131.58    1.91   0
  -1  11   4  275.73    2.07   0
  -1  12   4   18.41    1.07   0
  -1  13   4    3.62    1.05   0
  -1  14   4   -0.42    1.12   0
  -1  15   4  502.36    2.77   0
  -1  19   4    3.06    1.76   0
   0  -2  -5 1110.27    2.80   0
   0  13   3   15.68    1.46   0
   0  15   3   21.29    1.54   0
   0  24   2    5.11    1.39   0
   1   5  -7    3.14    0.80   0
   1   8   1  369.46    1.51   0
   1   9  -8  145.11    1.25   0
   1  21   1    3.31    1.18   0
   1  25   0    2.24    1.57   0
   2  20  -1   72.62    1.28   0
   2  23  -2   16.37    1.35   0
   2  24  -3   11.71    1.23   0
  -9 -13  -2    4.54    1.48   0
  -9 -13  -1   11.11    1.42   0
  -9 -12   1   85.92    1.76   0
  -9 -10   3   26.58    0.93   0
  -8  -3   6   37.80    0.48   0
  -7 -11   1    8.68    1.12   0
  -6 -11  -4    3.45    1.92   0
  -6 -11   0   75.64    1.47   0
  -6  -9  -6    7.45    2.18   0
  -5 -10   0  162.65    1.58   0
  -5  -7  -7   52.91    2.32   0
  -5  10   7   28.65    1.64   0
  -5  11   7   32.94    1.49   0
  -4  -4  -8   20.57    2.17   0
  -4   1   5   84.30    0.92   0
  -4   6   6  163.79    1.65   0
  -3  -8  -4    6.85    1.53   0
  -3  -8  -1  937.44    2.54   0
  -3  -5  -7   14.34    1.43   0
  -3  -3  -8   -1.15    1.45   0
  -2  -5  -6  410.15    2.49   0
  -2  11   5   30.64    1.16   0
  -2  12   5  194.43    1.83   0
  -2  18   5   70.89    1.80   0
  -2  19   5    5.21    1.54   0
  -2  20   5    6.12    2.13   0
  -1  -4  -5  187.46    1.50   0
  -1  -3  -6    1.55    0.98   0
  -1   4   3  525.63    1.60   0
   0   2   1 1191.68    1.49   0
   0  11   3   66.57    1.42   0
   0  18   3  177.88    1.94   0
   0  19   3    2.64    1.33   0
   0  25   2    6.15    1.55   0
   1   1  -4   11.32    0.48   0
   1   1  -3  802.08    1.42   0
   1   3  -6  110.50    0.98   0
   1  22   1   13.10    1.32   0
   1  23   1   32.67    1.77   0
   1  26   0    1.69    1.60   0
   2   9  -6   47.71    0.52   0
   2   9  -1  604.99    1.50   0
   2  21  -1   -0.22    1.06   0
 -10 -12   1   13.41    1.48   0
  -9 -11   2   60.29    1.32   0
  -8 -12  -3   95.05    2.11   0
  -7 -12  -1    7.55    1.22   0
  -7 -11  -4  122.54    2.57   0
  -7 -10   2    5.66    0.64   0
  -7  10   8   18.75    1.69   0
  -6 -11  -3   -0.40    1.79   0
  -6 -10  -5   49.62    1.96   0
  -6 -10   1   48.48    1.15   0
  -6   0   6  344.00    1.42   0
  -6   5   7    6.90    0.91   0
  -5 -10  -4   10.32    1.45   0
  -5  -9   1  169.28    1.30   0
  -5  -8  -6    1.27    2.07   0
  -5   9   7  125.77    1.93   0
  -4  -9  -4  649.08    3.13   0
  -4  -7  -6   41.61    2.04   0
  -3  -8  -3 1219.99    3.57   0
  -3  -7  -5    7.73    1.55   0
  -3  -6  -6  232.25    2.26   0
  -3   0   4 3923.05    3.50   0
  -3   4   5  738.75    2.25   0
  -3  12   6   31.13    1.65   0
  -3  13   6   23.99    1.39   0
  -3  14   6    8.81    1.34   0
  -3  15   6   -1.10    1.37   0
  -3  16   6   53.27    1.65   0
  -3  17   6   15.50    1.51   0
  -3  18   6    1.44    1.48   0
  -3  19   6   -2.86    1.87   0
  -2  -3  -7  310.58    2.43   0
  -2  -1  -8  396.06    2.78   0
  -1  -4  -1  290.14    1.01   0
  -1  -3   0   60.53    0.36   0
  -1  -1  -7  164.57    1.73   0
  -1   9   4  280.52    1.74   0
  -1  22   4    2.85    1.53   0
   0  -2  -4  254.22    1.29   0
   0   0  -6 1504.51    3.54   0
   0   2  -7  348.75    2.05   0
   0  10   3    4.27    0.89   0
   0  20   3   15.52    1.51   0
   0  21   3    1.51    1.35   0
   1   2  -5   17.65    0.77   0
   1   7   1 1004.33    2.19   0
   1  10  -8    0.82    0.75   0
   1  16   2   32.62    1.48   0
   1  17   2   35.44    1.61   0
   1  24   1    8.20    1.65   0
   2   6  -4  323.59    0.63   0
   2   7  -5  160.93    0.66   0
   2  14   0  132.34    1.27   0
   2  15   0  139.38    1.34   0
   2  16   0  371.84    1.98   0
   2  17   0   13.63    1.02   0
   2  18   0    0.20    1.25   0
   2  22  -1   28.65    1.25   0
   2  24  -2    2.76    1.08   0
  -9 -12  -2   86.83    2.25   0
  -9 -12   0   10.51    1.58   0
  -8 -12  -2   18.82    1.52   0
  -8 -12  -1   72.64    1.76   0
  -8 -11  -4   61.45    2.36   0
  -8   6   8   70.14    1.43   0
  -7 -10  -5   -1.51    1.67   0
  -7   2   7   16.00    0.95   0
  -7   9   8   47.74    1.48   0
  -6 -11  -2   11.69    1.24   0
  -6 -11  -1   11.96    1.10   0
  -5 -10  -3   84.49    1.83   0
  -5 -10  -1    3.97    1.23   0
  -5  -9  -5  307.61    2.75   0
  -5  -6  -7   31.07    2.09   0
  -5   2   6   24.85    0.89   0
  -5   8   7  201.96    1.90   0
  -4  -9  -1 1153.39    3.00   0
  -4  -8  -5  202.49    2.22   0
  -4  -5  -7    5.81    1.90   0
  -4  -3  -8   34.42    2.34   0
  -4   5   6  659.95    2.56   0
  -3  -8  -2    5.22    0.83   0
  -3  -7   0   19.02    0.54   0
  -3  -4  -7  308.97    2.57   0
  -3  -2  -8   51.58    1.72   0
  -3  10   6  328.87    2.41   0
  -3  11   6  132.62    1.70   0
  -3  20   6   37.21    1.86   0
  -2  -6  -4  159.76    1.51   0
  -2   0  -8    5.74    1.64   0
  -1  -4  -4 1409.62    3.30   0
  -1  -2  -6  191.71    1.86   0
  -1  23   4   24.13    1.68   0
   0  -2  -3  686.71    1.73   0
   0   5  -8   12.63    0.91   0
   0   9   3   47.81    1.01   0
   0  22   3   36.54    1.56   0
   0  23   3    4.91    1.82   0
   1   4   0 1039.49    1.47   0
   1   6  -7   27.40    0.77   0
   1  11  -8  147.03    1.20   0
   1  12   2  196.71    1.70   0
   1  13   2    8.71    0.92   0
   1  18   2   -3.00    1.05   0
   1  20   2   10.66    1.65   0
   1  25   1    3.86    1.76   0
   2   8  -1 1193.43    1.96   0
   2  12   0  370.57    1.62   0
   2  19   0   19.51    1.10   0
   2  20   0   75.30    1.68   0
   2  23  -1   47.76    1.37   0
   2  25  -2    4.27    1.34   0
  -9 -12  -1  125.65    2.02   0
  -8 -11   1   10.27    1.00   0
  -8  -9   3  122.02    1.11   0
  -8   5   8   -1.88    1.09   0
  -7 -11   0  641.85    2.98   0
  -7  -2   6    0.48    0.48   0
  -7   8   8    0.82    1.19   0
  -6 -10  -4  354.19    2.99   0
  -6  -9  -5   14.96    2.17   0
  -6   4   7  241.85    1.78   0
  -5 -10  -2  292.92    2.03   0
  -5  -7  -6   88.59    2.45   0
  -5   7   7   21.11    1.40   0
  -4  -9  -2  108.91    1.34   0
  -4  13   7  188.85    2.42   0
  -4  14   7   10.24    1.74   0
  -4  15   7   21.67    1.70   0
  -4  16   7    2.07    1.56   0
  -4  17   7   68.33    2.03   0
  -3  -5  -6   35.00    1.83   0
  -3   9   6   84.72    1.79   0
  -2  -6  -3    4.55    0.84   0
  -2  -6  -2  136.79    1.25   0
  -2  -2  -7   88.22    1.67   0
  -1   3   3 1903.64    2.82   0
   0   6  -8  139.31    1.54   0
   0   8   3  846.56    2.60   0
   0  24   3   76.31    1.95   0
   1   4  -6  125.35    0.99   0
   1  11   2  733.53    2.48   0
   1  12  -8    0.56    0.65   0
   1  21   2   44.03    1.53   0
   1  22   2   34.46    1.79   0
   2  21   0   73.93    1.44   0
   2  22   0   68.82    1.78   0
   2  24  -1   59.54    1.44   0
  -9 -11   1   35.40    1.56   0
  -9  -8   4   21.57    0.73   0
  -8 -11  -3   -1.34    1.53   0
  -8 -10   2  122.05    1.40   0
  -7 -11  -2  279.89    2.48   0
  -7 -11  -1   46.47    1.38   0
  -7 -10  -4   23.16    1.85   0
  -7  -9  -5  102.90    2.70   0
  -7   7   8   39.04    1.45   0
  -6 -10  -3    1.73    1.87   0
  -6 -10   0  766.13    2.89   0
  -6  11   8   44.52    1.82   0
  -5  -9  -4   26.92    1.53   0
  -5  -5  -7    9.71    2.03   0
  -4  -8  -4   22.44    1.30   0
  -4  -7  -5  117.40    2.17   0
  -4  -6  -6  270.85    2.54   0
  -4   4   6    9.57    1.17   0
  -4  11   7  142.44    2.13   0
  -4  12   7    3.09    1.30   0
  -3  -6  -5  214.53    1.99   0
  -3  -3  -7    3.93    1.73   0
  -3  -1  -8   11.73    1.49   0
  -3   3   5  412.92    1.66   0
  -3   8   6    1.22    1.31   0
  -2  -5   0   58.19    0.53   0
  -2   7   5  164.62    1.43   0
  -1  -4  -3  965.06    2.40   0
  -1  -4  -2  660.11    1.75   0
   0   3  -7  113.61    1.27   0
   0   4   2 2396.32    2.99   0
   1   6   1  236.58    1.04   0
   1   7  -7  136.17    1.18   0
   1  10   2  728.78    2.38   0
   1  13  -8   -0.76    0.67   0
   1  23   2    0.36    1.29   0
   2  10  -6  422.94    1.05   0
   2  10   0 1094.76    2.40   0
   2  23   0    5.67    1.57   0
   2  25  -1   15.00    1.27   0
 -10 -11   1   13.65    1.27   0
  -9 -11  -2   46.16    2.24   0
  -8 -11  -2   99.72    1.94   0
  -8 -11  -1    0.29    1.80   0
  -8 -11   0   38.18    1.30   0
  -8 -10  -4  136.62    2.46   0
  -7 -10   1    6.08    1.16   0
  -6 -10  -2  656.32    3.33   0
  -6  -7  -6    2.11    1.69   0
  -6   3   7  368.96    1.98   0
  -6  10   8   86.74    1.73   0
  -5  -9  -3  296.19    2.53   0
  -5  -9   0  525.01    2.21   0
  -5  -2   5  954.49    1.56   0
  -5   6   7  169.02    1.61   0
  -4  -8   0   13.01    0.63   0
  -4  -4  -7   32.73    1.67   0
  -4  10   7   21.00    1.66   0
  -3  -7  -3   29.46    1.06   0
  -3  -7  -1   21.97    0.75   0
  -3   0  -8  392.17    3.22   0
  -2  -5  -4 1392.04    3.55   0
  -2  -1  -7  191.21    2.29   0
  -2  17   6   36.14    2.01   0
  -1  -1  -6  363.43    2.25   0
  -1   1  -7  164.90    1.94   0
  -1   6   4  209.46    1.52   0
  -1  13   5  514.57    2.94   0
  -1  15   5   43.89    1.55   0
  -1  16   5   18.09    1.49   0
  -1  17   5   68.65    1.74   0
  -1  18   5    0.43    1.37   0
  -1  19   5  141.78    2.22   0
  -1  20   5    5.66    1.95   0
   0  -1  -4  465.83    1.63   0
   0   7  -8   11.09    1.15   0
   0  14   4   68.29    1.88   0
   0  15   4    4.57    1.32   0
   0  17   4    4.54    1.34   0
   0  18   4    0.43    1.31   0
   0  19   4   14.48    1.81   0
   0  20   4  117.18    2.30   0
   1   2  -4   24.27    0.50   0
   1   3  -5 1122.59    2.22   0
   1   9   2  469.00    2.00   0
   1  14  -8   -1.38    0.66   0
   1  24   2    6.99    1.49   0
   2  15   1   84.77    1.42   0
   2  16   1    4.24    0.97   0
   2  18   1  135.93    1.61   0
   2  24   0    2.49    1.20   0
   3  16  -3    5.72    0.68   0
   3  17  -3   55.77    0.96   0
   3  18  -3  157.06    1.29   0
 -10 -11  -1    3.08    1.47   0
 -10 -11   0  146.33    2.07   0
 -10 -10   2    4.32    1.17   0
 -10  -8   4   36.38    0.84   0
  -9 -11  -1   28.18    1.53   0
  -9 -11   0   22.79    1.35   0
  -9 -10   2  391.76    2.15   0
  -8 -10  -3    1.44    1.95   0
  -8   4   8   63.93    1.19   0
  -7  -8   3    0.30    0.59   0
  -7   1   7  131.77    1.24   0
  -7   6   8   27.09    1.16   0
  -6 -10  -1   38.71    1.19   0
  -6  -8  -5  461.96    3.43   0
  -6   9   8   76.82    1.62   0
  -5  -9  -1  442.06    2.28   0
  -5  -8  -4    5.46    1.82   0
  -5  -6  -6  103.32    2.06   0
  -5  -6   3   87.08    0.55   0
  -5   1   6  460.97    1.65   0
  -4  -8  -1   56.18    1.19   0
  -4  -7   1  433.16    1.47   0
  -4  -6   2    2.73    0.43   0
  -4  -5  -6  481.29    3.36   0
  -4  -1  -8  106.08    2.22   0
  -4   9   7  187.45    2.13   0
  -3  -7  -2    0.88    0.83   0
  -3  -4  -6  284.01    2.36   0
  -3  -2  -7  415.40    3.03   0
  -3   7   6  137.24    1.47   0
  -2   2   4  716.56    1.83   0
  -2   6   5  194.30    1.47   0
  -2  14   6   47.24    1.58   0
  -2  15   6   53.74    1.64   0
  -2  19   6    3.12    1.51   0
  -2  20   6   23.14    1.77   0
  -1  -3  -4  356.28    1.73   0
  -1  -2  -5  162.58    1.59   0
  -1   4  -8  162.49    1.80   0
  -1  12   5    9.05    1.14   0
  -1  21   5   -2.07    1.61   0
  -1  22   5    1.30    1.57   0
   0   4  -7  331.94    1.96   0
   0  12   4   57.59    1.66   0
   0  13   4    6.18    1.11   0
   0  22   4   17.55    1.90   0
   1   5  -6 1215.07    2.59   0
   1  19   3  109.89    2.12   0
   1  25   2   32.10    1.71   0
   2   6  -2  583.09    0.81   0
   2   7  -1 1715.25    2.15   0
   2   9   0  180.70    1.02   0
   2  13   1  393.65    1.91   0
   2  14   1    3.07    0.90   0
   2  20   1    0.99    1.23   0
   2  21   1   -0.69    1.21   0
   2  25   0   22.81    1.37   0
   3  14  -3  558.97    1.58   0
   3  15  -3    3.70    0.62   0
   3  16  -4  400.46    1.36   0
   3  16  -2   32.57    1.03   0
   3  17  -4   27.89    0.66   0
   3  17  -2   13.26    1.04   0
   3  18  -4   46.08    0.79   0
   3  18  -2   25.91    1.12   0
   3  19  -3   15.36    0.74   0
   3  19  -2    4.59    1.07   0
   3  20  -3   35.24    1.04   0
  -9 -10  -3   90.42    2.21   0
  -9  -6   5    0.17    0.39   0
  -8 -10   1   58.65    1.52   0
  -8  -9  -4   23.55    1.86   0
  -7 -10  -2   16.18    1.48   0
  -7 -10   0   34.18    1.43   0
  -7  -9  -4   96.47    2.08   0
  -6  -9  -3    8.73    1.77   0
  -6  -9   1    5.04    0.77   0
  -6  -7   3  369.26    1.18   0
  -6  -6  -6  184.57    2.71   0
  -6   8   8   -0.95    1.47   0
  -5  -8   1  532.05    1.89   0
  -5  -7  -5  337.56    2.83   0
  -5   5   7    3.54    0.92   0
  -5  12   8   57.29    1.94   0
  -5  13   8   -0.13    1.38   0
  -4  -7  -4  144.58    1.76   0
  -4  -3  -7  159.73    2.22   0
  -4   3   6  250.38    1.60   0
  -4   8   7    0.22    1.36   0
  -3  -6  -4  462.75    2.40   0
  -3   1  -8   15.18    1.79   0
  -3   6   6  314.12    2.03   0
  -3  15   7   41.28    2.04   0
  -3  16   7    3.46    1.83   0
  -3  17   7    0.37    1.82   0
  -2  -5  -3    1.94    0.81   0
  -2  -2  -6   95.22    1.79   0
  -2  12   6   80.12    1.62   0
  -1   0   2  395.48    0.84   0
  -1  11   5  220.43    1.89   0
   0  -1  -3    0.71    0.41   0
   0   2  -6    8.37    0.81   0
   0   6   3  295.91    1.55   0
   0   8  -8    9.34    1.07   0
   0  11   4   97.99    1.39   0
   0  23   4    1.70    1.54   0
   1   8   2    2.52    0.64   0
   1  13   3  142.58    1.78   0
   1  14   3  326.53    2.14   0
   1  15   3    8.76    1.14   0
   1  20   3    3.06    1.36   0
   1  22   3    1.55    1.73   0
   2   8  -5  842.39    1.28   0
   2  12   1    2.43    0.76   0
   2  22   1    5.96    1.26   0
   2  23   1   13.86    1.67   0
   3  14  -2    7.43    0.79   0
   3  15  -4    5.97    0.53   0
   3  15  -2   30.77    0.73   0
   3  19  -4   28.71    0.78   0
   3  20  -4  115.35    1.12   0
   3  20  -2   70.48    1.15   0
   3  21  -3    0.36    0.94   0
   3  21  -2   25.70    1.18   0
 -10 -10   1    9.55    1.49   0
  -9 -10  -2  219.38    2.90   0
  -9 -10   1    2.07    1.35   0
  -8 -10  -2   90.62    1.87   0
  -7 -10  -1   15.88    1.24   0
  -7   5   8  239.51    1.87   0
  -6  -8  -4    9.20    1.94   0
  -6  -7  -5   21.93    1.78   0
  -6   7   8   23.84    1.51   0
  -5  -8  -3  373.10    2.69   0
  -5  -5  -6  388.54    3.16   0
  -5  -3  -7  140.72    2.68   0
  -5  11   8    2.38    1.67   0
  -4   0  -8  118.07    2.27   0
  -3  -3  -6   42.77    1.75   0
  -3  -1  -7   14.60    1.76   0
  -3  13   7   77.10    2.00   0
  -3  14   7   85.93    1.83   0
  -2  -5  -2 3899.35    4.69   0
  -2  -5  -1    5.61    0.49   0
  -2   3  -8    1.31    1.24   0
  -2   5   5   90.10    1.12   0
  -2  11   6  256.11    2.07   0
  -1  -3  -3 1636.35    2.99   0
  -1  -3  -1 2675.78    2.78   0
  -1   0  -6  901.20    3.02   0
  -1   2  -7  349.60    2.16   0
  -1   2   3  994.92    1.93   0
  -1  10   5   20.33    1.06   0
   0  -1  -2   41.73    0.45   0
   0   3   2   18.63    0.45   0
   0   5  -7   34.90    1.14   0
   0  10   4  805.43    2.88   0
   1   2  -3 1012.52    1.48   0
   1   5   1  151.18    0.82   0
   1  12   3   54.22    1.22   0
   1  23   3   36.87    1.69   0
   2   8   0  106.53    0.90   0
   2  11  -6  251.02    0.83   0
   2  11   1  362.82    1.71   0
   2  24   1    4.83    1.32   0
   2  25   1   20.51    1.74   0
   3  13  -3  807.82    1.72   0
   3  13  -2   84.11    0.93   0
   3  17  -1  189.21    1.67   0
   3  18  -1   92.17    1.44   0
   3  19  -1   48.99    1.34   0
   3  20  -1   10.37    1.26   0
   3  21  -4    2.76    0.86   0
   3  22  -3    0.08    0.80   0
   3  22  -2   25.05    1.20   0
 -10 -10  -1    0.31    1.45   0
 -10 -10   0    0.45    1.55   0
  -9 -10  -1   32.89    1.86   0
  -9  -9  -3    1.20    1.97   0
  -8 -10  -1   33.89    1.49   0
  -8 -10   0  194.89    1.96   0
  -8  -9  -3  194.33    2.71   0
  -8  -9   2   36.27    1.17   0
  -8  -8  -4   15.94    2.18   0
  -7  -9  -3  153.42    2.22   0
  -7  -8  -4   11.39    1.59   0
  -7  -7  -5  291.00    3.22   0
  -6  -9  -2    4.80    1.22   0
  -6  -9   0  269.01    1.78   0
  -6   2   7  452.00    1.90   0
  -5  -6  -5   15.38    1.56   0
  -5   4   7   50.51    1.27   0
  -5  10   8   65.05    1.64   0
  -4  -7  -3  635.25    2.75   0
  -4  -2  -7   23.85    1.54   0
  -4   1  -8  106.07    2.45   0
  -4   7   7  333.55    2.15   0
  -3  -6  -3  389.74    2.04   0
  -3  -6   0 2284.82    3.15   0
  -3  -1   4  233.84    0.89   0
  -3   2  -8   48.41    1.95   0
  -3   5   6  368.26    2.07   0
  -3  11   7    0.80    1.66   0
  -3  12   7   76.99    1.68   0
  -2  -4  -4  151.22    1.42   0
  -2  -3  -5  659.60    2.70   0
  -1  -3  -2   26.03    0.71   0
  -1   6  -8  134.57    1.75   0
   0   0  -4 1954.62    3.18   0
   0   1  -5    2.29    0.70   0
   0   9  -8    0.71    0.80   0
   0   9   4   18.04    1.32   0
   1   2  -2  487.66    0.70   0
   1   4  -5   82.44    0.91   0
   1   6  -6  153.55    1.14   0
   1   7   2  353.05    1.54   0
   1  11   3   22.57    1.02   0
   2  10   1    1.97    0.85   0
   2  16   2   52.70    1.65   0
   2  19   2    5.02    1.28   0
   2  20   2   11.62    1.65   0
   3  14  -4  178.56    0.76   0
   3  15  -1   -0.90    0.75   0
   3  21  -1   -1.80    1.00   0
   3  22  -4   28.49    1.01   0
   3  22  -1   15.27    1.38   0
   3  23  -3   64.54    1.14   0
   3  23  -2    2.42    0.92   0
   3  24  -3   22.51    1.14   0
 -11  -9   2    1.70    1.57   0
 -10  -6   5    9.27    0.53   0
  -7  -9  -2  253.05    2.61   0
  -7  -9   1  894.66    2.91   0
  -7  -5  -6  149.55    2.73   0
  -7   4   8    6.58    1.12   0
  -6  -8  -3  437.93    3.10   0
  -6  -6  -5  129.20    2.53   0
  -6   6   8  278.22    2.28   0
  -5  -8   0   -0.43    1.02   0
  -5  -4  -6   77.63    2.32   0
  -5  -2  -7   97.99    2.52   0
  -5   9   8   19.41    1.55   0
  -4  -6  -4  276.11    2.19   0
  -4  -5  -5    1.40    1.38   0
  -4   2   6   22.29    0.92   0
  -4  14   8   -2.89    1.77   0
  -3  -6  -2 3056.65    4.65   0
  -3  -4  -5   72.24    1.43   0
  -3  10   7   25.30    1.71   0
  -2  -1  -6   62.81    1.37   0
  -2   1  -7  187.67    2.00   0
  -2   4  -8   10.83    1.25   0
  -1  -2  -4   65.92    0.97   0
  -1   3  -7  457.52    2.41   0
  -1   8   5    5.00    1.19   0
  -1  17   6   59.19    2.21   0
  -1  18   6    3.45    1.90   0
  -1  20   6    2.75    2.03   0
   0   5   3   39.29    0.71   0
   0  10  -8  127.96    1.44   0
   0  16   5   60.05    1.99   0
   0  17   5    1.62    1.97   0
   1   3  -4  179.20    0.90   0
   1  10   3   47.59    1.34   0
   2  14   2  296.52    1.91   0
   2  15   2  496.08    2.45   0
   2  22   2   39.17    1.56   0
   2  23   2   16.43    1.89   0
   3  12  -3  112.74    0.74   0
   3  12  -2  333.24    1.34   0
   3  13  -1    4.10    0.93   0
   3  18   0   67.85    1.49   0
   3  23  -1    4.00    1.10   0
   3  24  -2    3.36    1.00   0
   3  25  -2   -0.66    1.32   0
 -10  -9   2   10.39    1.06   0
  -9  -9  -2   27.60    1.73   0
  -9  -9   2  153.29    1.52   0
  -8  -9  -2   18.77    1.53   0
  -8  -6  -5   16.44    2.32   0
  -8  -1   7    2.55    0.46   0
  -7  -8  -3   20.64    2.00   0
  -7  -6  -5   13.71    1.82   0
  -6  -7  -4   25.00    1.63   0
  -5  -8  -1  692.63    2.61   0
  -5   0   6  257.08    1.24   0
  -5   8   8   22.12    1.57   0
  -4  -7  -2  539.19    2.32   0
  -4  -1  -7   53.46    1.75   0
  -4   2  -8    9.45    1.95   0
  -4   6   7    0.43    0.92   0
  -4  13   8   25.97    1.55   0
  -3  -2  -6   31.96    1.38   0
  -3   3  -8   -0.18    1.33   0
  -2  -4  -3   52.74    1.20   0
  -2   1   4  973.92    2.00   0
  -2   8   6   10.80    1.08   0
  -2  17   7   -4.94    1.80   0
  -2  18   7   21.64    1.97   0
  -1   1  -6  370.31    2.06   0
  -1   4   4  218.27    1.27   0
  -1   7  -8   41.96    1.40   0
  -1  15   6  170.85    2.16   0
  -1  16   6   12.12    1.50   0
   0   1   1   43.84    0.31   0
   0   6  -7  168.69    1.42   0
   0   8   4  107.09    1.27   0
   0  14   5  392.21    2.83   0
   0  15   5   29.82    1.48   0
   0  21   5    1.64    1.54   0
   0  22   5   15.12    1.70   0
   1   3   0   61.44    0.37   0
   1  10  -7   20.09    0.87   0
   1  16   4   69.46    1.97   0
   1  18   4   40.03    1.57   0
   1  19   4   11.08    1.41   0
   1  20   4    2.34    1.74   0
   2   9   1  678.97    2.15   0
   2  13   2   69.73    1.20   0
   2  24   2   16.29    1.56   0
   3  16   0  375.14    2.03   0
   3  19   0   -0.19    1.01   0
   3  20   0  103.79    1.52   0
   3  21   0   12.27    1.09   0
   3  22   0   -0.11    1.59   0
   3  24  -1   54.54    1.45   0
   3  25  -1    7.68    1.45   0
 -11  -8   3  148.49    1.68   0
 -11  -7   4   14.17    0.82   0
 -10  -9  -1  197.17    2.50   0
 -10  -9   0   94.07    2.06   0
 -10  -9   1   54.58    1.86   0
  -9  -9  -1   -1.88    1.77   0
  -9  -9   1   65.47    1.63   0
  -9  -8  -3  142.82    2.43   0
  -9  -7   4   48.30    0.89   0
  -8  -9  -1  163.44    2.04   0
  -8  -9   1   54.18    1.21   0
  -8  -8  -3  174.43    2.46   0
  -7  -8   2   57.58    1.07   0
  -7  -7  -4   64.54    2.02   0
  -6  -8  -2   17.38    1.56   0
  -6  -8   1  843.96    2.68   0
  -6   5   8   49.18    1.35   0
  -5  -7  -3  229.60    2.08   0
  -5  -1  -7  121.69    2.57   0
  -5   3   7  209.87    1.62   0
  -4  -3   4   15.64    0.25   0
  -4  -1   5   85.39    0.72   0
  -4  11   8  132.83    2.20   0
  -4  12   8    5.07    1.37   0
  -3  -3   3  687.69    0.59   0
  -3   4   6  168.38    1.39   0
  -3   9   7   45.92    1.36   0
  -2  -3  -4   23.45    1.19   0
  -2  -2  -5  829.10    2.97   0
  -2   2  -7   78.71    1.52   0
  -2  14   7   80.59    2.11   0
  -2  15   7   29.11    1.58   0
  -2  16   7   13.27    1.55   0
  -1   4  -7  375.05    2.33   0
  -1   7   5  703.20    2.58   0
  -1  13   6   60.72    1.62   0
   0   2  -5 1096.79    2.69   0
   1   6   2  435.33    1.59   0
   1   9   3  249.39    1.64   0
   1  14   4  135.04    2.02   0
   1  15   4  294.10    2.37   0
   1  22   4   29.64    1.68   0
   1  23   4    7.38    1.52   0
   2   6  -1 1123.94    1.58   0
   2   7   0   77.83    0.67   0
   2  12   2  193.53    1.57   0
   3  11  -2   16.03    0.63   0
   3  12  -1  272.92    1.34   0
   3  13  -4    1.60    0.34   0
   3  14   0   21.07    1.12   0
   3  19  -5    8.69    0.50   0
   3  20  -5    5.40    0.54   0
   3  23   0    1.21    1.18   0
   3  24   0    3.29    1.46   0
 -10  -8  -2   14.12    2.12   0
 -10  -7   4   52.16    0.97   0
  -9  -9   0   17.35    1.34   0
  -7  -8  -2   15.53    1.80   0
  -7  -6   4    8.70    0.47   0
  -7  -5  -5    7.05    2.33   0
  -7   3   8   26.21    1.03   0
  -6  -8  -1  550.76    2.76   0
  -6  -3  -6    9.58    2.20   0
  -6   1   7   87.50    1.13   0
  -5   7   8   12.64    1.42   0
  -4  -6  -3   45.27    1.23   0
  -4  -5  -4  850.30    3.43   0
  -4  -2  -6   28.80    1.92   0
  -4   5   7   14.50    0.93   0
  -4  10   8    9.93    1.59   0
  -3  -4  -4  705.74    2.83   0
  -3  -1  -6   57.18    1.87   0
  -3   1  -7   13.21    1.42   0
  -3   4  -8  157.06    2.19   0
  -3   8   7  366.67    2.35   0
  -2  -4  -2 1021.78    2.49   0
  -2  -4   0  677.32    1.40   0
  -2   0  -6  350.99    2.22   0
  -2   7   6  176.20    1.63   0
  -1  -2  -3  410.37    1.56   0
  -1   2  -6  188.38    1.78   0
  -1   8  -8    2.18    0.97   0
  -1  12   6   -0.13    1.30   0
   0   4  -6  705.67    2.33   0
   0   4   3  537.02    1.78   0
   0   7  -7   27.23    1.12   0
   0   7   4   83.27    1.12   0
   0  12  -8   15.83    0.98   0
   0  12   5  298.12    2.20   0
   1   7  -6   48.68    0.69   0
   1  11  -7   58.11    0.91   0
   2   6  -3   16.52    0.10   0
   2   7  -4  522.27    0.79   0
   2  11   2  750.29    2.59   0
   2  12  -6   76.17    0.57   0
   2  20   3    2.16    1.38   0
   2  21   3   28.88    1.88   0
   2  22   3    0.00    1.76   0
   3  13   0   96.47    1.31   0
   3  17  -5    6.68    0.41   0
   3  19   1    6.97    1.59   0
   3  20   1   91.96    1.97   0
   3  21  -5    5.88    0.56   0
   3  25   0   -1.78    1.23   0
 -11  -8   2   21.07    1.65   0
  -9  -8  -2   -1.01    1.48   0
  -8  -8  -2   11.28    1.48   0
  -8  -6  -4  137.94    2.94   0
  -7  -7  -3  312.17    3.00   0
  -7  -7   3  378.87    1.49   0
  -7  -6  -4   39.95    2.23   0
  -7  -3  -6   55.37    2.20   0
  -6  -8   0    4.71    0.96   0
  -6  -6  -4  281.42    2.65   0
  -5  -7  -2    2.53    1.01   0
  -5  -7   1  296.53    1.38   0
  -5  -4  -5   58.19    2.14   0
  -4  -6   1   19.69    0.65   0
  -2   3  -7  308.26    2.50   0
  -2   3   5  808.38    2.30   0
  -2   6   6  890.85    3.11   0
  -2  12   7   73.87    1.67   0
  -1  -1  -4  992.36    2.62   0
  -1   1   3  797.40    1.65   0
  -1   3   4  174.96    1.09   0
  -1   6   5    0.93    0.80   0
  -1  11   6  353.81    2.39   0
   0   1  -4  467.75    1.58   0
   0   2   2  220.05    0.89   0
   1   5  -5    1.37    0.47   0
   1  12   4  201.39    1.85   0
   2   8   1  679.49    1.97   0
   2   9  -5  390.26    0.93   0
   2  10   2  174.22    1.64   0
   2  15   3   63.70    1.40   0
   2  16   3   43.51    1.41   0
   2  23   3    7.10    1.46   0
   3  11  -3   52.48    0.52   0
   3  11  -1    1.56    0.57   0
   3  16   1   74.14    1.31   0
   3  17   1    5.71    1.08   0
   3  23   1    4.29    1.61   0
   3  24   1   47.52    1.87   0
 -11  -8   1  148.38    2.03   0
 -10  -8  -1    1.62    1.51   0
 -10  -8   2   39.67    1.43   0
  -9  -8  -1  265.43    2.81   0
  -8  -8  -1  250.38    2.59   0
  -8  -8   2    1.34    0.87   0
  -8  -7  -3   94.81    2.13   0
  -8  -4  -5   48.83    2.58   0
  -7  -8  -1    2.14    1.14   0
  -7  -8   0   20.52    1.41   0
  -7  -8   1   58.76    1.16   0
  -6  -4  -5  305.29    3.18   0
  -6   4   8   84.69    1.43   0
  -5  -7  -1  519.50    2.27   0
  -5  -7   0  153.16    1.46   0
  -5  -6  -3    9.50    1.21   0
  -5  -5  -4  750.47    3.53   0
  -5   2   7  105.07    1.25   0
  -5   6   8  118.44    1.73   0
  -4  -6  -2  121.34    1.36   0
  -4  -3  -5  265.89    2.27   0
  -4   1   6  155.57    1.08   0
  -4   4   7   -2.97    1.15   0
  -4   9   8   78.49    1.62   0
  -3  -5  -2  131.25    1.24   0
  -3  -2  -5  129.15    1.90   0
  -3   2  -7  432.78    2.94   0
  -3   3   6    4.91    1.01   0
  -3   7   7   65.34    1.34   0
  -3  13   8   31.70    1.92   0
  -3  14   8   33.36    1.66   0
  -2  -1  -5  400.51    2.16   0
  -2  11   7   17.71    1.35   0
  -1  10   6   36.54    1.34   0
   0   6   4  425.68    1.90   0
   0  10   5  158.21    1.68   0
   0  13  -8   18.17    0.95   0
   0  18   6   36.38    2.12   0
   0  19   6    5.17    1.95   0
   0  20   6   32.49    2.18   0
   1   5   2  916.80    2.14   0
   1  11   4  576.81    2.67   0
   2  13   3  482.99    2.66   0
   2  14   3   59.94    1.37   0
   3  12   0    5.79    0.77   0
   3  14   1  816.83    2.98   0
   3  15   1   34.60    1.08   0
   3  16  -5   19.04    0.31   0
 -11  -7   3   18.03    1.21   0
 -10  -8   0   13.31    1.43   0
 -10  -8   1   -0.53    1.47   0
  -9  -8   0    9.03    1.67   0
  -9  -8   1  138.33    1.88   0
  -9  -5  -4   26.84    2.47   0
  -8  -8   0   21.91    1.61   0
  -7  -4  -5   30.50    1.95   0
  -7  -2  -6   24.19    2.05   0
  -6  -7  -2   20.02    1.24   0
  -6  -6  -3  412.46    2.99   0
  -6  -5  -4   26.26    2.06   0
  -6  -2  -6   30.24    1.91   0
  -6  -2   6   41.21    0.52   0
  -5   1  -7  125.02    2.41   0
  -4  -6   0    3.07    0.77   0
  -4  -1  -6  299.62    2.58   0
  -4   8   8   13.71    1.52   0
  -3  -5  -1    1.23    0.55   0
  -3  -5   0   15.56    0.50   0
  -3  -4  -3 1135.85    3.36   0
  -3  -4   2  390.34    0.70   0
  -3  -3  -4    7.67    1.34   0
  -3   0  -6  788.54    3.44   0
  -3   6  -8  298.55    2.74   0
  -3  12   8   85.54    1.88   0
  -2  -3  -3 1329.02    3.06   0
  -2  -2  -4   98.40    1.23   0
  -2  10   7   57.02    1.54   0
  -1  -2  -2  439.27    1.38   0
  -1   1  -5  330.29    1.93   0
  -1   9   6  243.17    1.98   0
  -1  10  -8   99.72    1.71   0
   0   3  -5  348.53    1.70   0
   0   5  -6   20.50    0.82   0
   0   9   5   10.21    1.03   0
   0  15   6    2.18    1.97   0
   0  16   6  239.38    2.53   0
   1   7   3 1022.83    2.74   0
   1   8  -6    1.20    0.69   0
   1  12  -7    4.59    0.71   0
   1  18   5   17.81    1.63   0
   1  19   5   45.13    1.82   0
   1  20   5   -0.42    1.57   0
   1  21   5   -3.32    1.59   0
   2   6   0  611.22    1.49   0
   2   7   1  910.10    2.26   0
   2  12   3  114.07    1.70   0
   3  10  -2 1060.60    1.87   0
   3  10  -1  229.32    1.21   0
   3  11   0   26.99    1.02   0
   3  13   1   43.55    1.33   0
   3  19   2    1.27    1.71   0
   3  21   2    7.85    1.88   0
   3  22   2   16.00    1.83   0
  -9  -7  -2    8.36    1.56   0
  -9  -6  -3   25.15    1.84   0
  -8  -7  -2  112.95    2.00   0
  -8  -5  -4  158.92    2.65   0
  -7  -7  -2    5.05    1.31   0
  -7  -6  -3    2.65    1.92   0
  -7  -5  -4  251.29    2.75   0
  -7   2   8   19.41    0.92   0
  -6  -7  -1   73.89    1.62   0
  -5  -3  -5  709.52    3.78   0
  -5  -1  -6  444.25    3.34   0
  -5   5   8   18.86    1.37   0
  -3   6   7  105.41    1.44   0
  -3  11   8   30.15    1.50   0
  -2   0   4  732.79    1.70   0
  -2   2   5 1305.70    2.84   0
  -2   5   6  363.22    1.99   0
  -2   8  -8   -0.69    1.23   0
  -2   9   7   17.31    1.34   0
  -1   6  -7   67.02    1.31   0
  -1  14   7    5.84    1.76   0
  -1  15   7    6.48    1.48   0
   0   0  -2 2472.58    2.48   0
   0   3   3  333.29    1.42   0
   1   3  -3 1927.69    1.98   0
   1   4  -4  217.72    0.89   0
   1  15   5  145.74    2.02   0
   2  13  -6    7.15    0.43   0
   2  18   4    2.74    1.79   0
   2  19   4   74.49    1.89   0
   2  22   4    3.76    1.89   0
   3  17   2   12.11    1.21   0
   3  18   2   31.67    1.42   0
   3  23   2   -1.21    1.38   0
   3  24   2   -0.26    1.74   0
 -11  -7   1   14.88    1.66   0
 -11  -7   2    4.36    1.46   0
 -10  -7  -1  276.28    2.82   0
 -10  -7   3  170.81    1.60   0
 -10  -6  -2   -0.18    2.08   0
  -9  -7  -1   62.55    2.10   0
  -9  -4  -4  143.42    3.06   0
  -8  -6   4   93.49    0.86   0
  -7  -3  -5  362.68    3.44   0
  -7  -1  -6  169.87    2.81   0
  -6  -7   0   78.29    1.54   0
  -6  -6   3  250.60    1.08   0
  -6  -1  -6   45.29    1.98   0
  -6   3   8    6.71    0.99   0
  -5  -6  -2  763.69    3.01   0
  -5  -5  -3   90.95    1.94   0
  -5  -1   6  473.97    1.42   0
  -4  -2  -5  388.93    2.63   0
  -4   0  -6  230.03    2.40   0
  -4   3   7  419.52    2.12   0
  -4   7   8   35.05    1.35   0
  -3  -1  -5   50.10    1.57   0
  -3   7  -8   -0.22    1.45   0
  -3  10   8  140.56    2.00   0
  -2   2  -6   96.10    1.47   0
  -2   5  -7   21.31    1.50   0
  -2   9  -8    3.83    1.57   0
  -1  -2  -1  213.90    0.81   0
  -1   0  -4 1050.47    2.67   0
  -1  11  -8   50.66    1.30   0
  -1  13   7  108.18    2.17   0
   0   8   5  891.94    3.09   0
   0  12   6   70.73    2.00   0
   0  13   6   -2.48    1.38   0
   1   6  -5    2.28    0.62   0
   1   6   3    8.07    0.79   0
   1   9   4  162.35    1.55   0
   1  13  -7  110.69    1.08   0
   1  13   5  305.71    2.69   0
   2   8   2    3.07    1.01   0
   2  11   3   41.84    1.16   0
   2  15   4  362.19    2.85   0
   2  16   4   23.08    1.47   0
   2  17   4  114.23    1.90   0
   3  10   0  940.43    2.46   0
   3  12   1  770.86    2.56   0
   3  15   2   16.84    1.20   0
   4  19  -2   10.68    1.13   0
   4  19  -1   76.97    1.56   0
   4  20  -2    4.93    1.03   0
   4  20  -1    2.57    1.19   0
   4  21  -2   27.60    1.22   0
   4  21  -1   -0.60    1.25   0
   4  22  -2    9.39    1.22   0
   4  22  -1   13.91    1.37   0
   4  23  -2    3.29    1.18   0
 -10  -7   0   35.50    1.60   0
 -10  -7   2  116.07    1.76   0
 -10  -6   4   22.43    0.97   0
  -9  -6  -2  275.09    3.02   0
  -8  -7  -1   66.36    1.74   0
  -8  -4  -4  239.53    2.95   0
  -7  -7   2  120.90    1.15   0
  -7  -4  -4   41.97    2.25   0
  -7  -1   7  126.57    0.83   0
  -6  -6  -2  512.67    2.76   0
  -6  -5   4   84.32    0.50   0
  -5  -2  -5  308.57    2.98   0
  -5   0  -6   84.05    2.01   0
  -4  -5  -2 1368.26    3.56   0
  -4  -5   2 4498.71    3.38   0
  -4  -3  -4   73.63    1.82   0
  -4   3  -7  162.53    2.33   0
  -3   2   6   89.69    1.05   0
  -3   4  -7  286.61    2.60   0
  -3   5   7   14.64    1.02   0
  -3   8  -8    0.71    1.80   0
  -3   9   8   35.06    1.78   0
  -2  -3  -2   24.06    0.65   0
  -2   4   6  594.66    2.46   0
  -2   8   7  185.18    1.91   0
  -2  14   8   11.20    1.57   0
  -1   4  -6  112.18    1.59   0
  -1   4   5   79.00    1.31   0
  -1   7   6   51.62    1.49   0
  -1  12  -8   24.78    1.29   0
   0   2  -4  248.43    1.19   0
   0   6  -6  794.12    2.55   0
   1   3   1 2736.41    2.81   0
   1   4   2  659.15    1.77   0
   1  12   5    1.75    1.19   0
   2  10   3   99.22    1.34   0
   3  11   1   19.65    0.85   0
   3  14   2    1.02    0.96   0
   4  17  -2  169.39    1.48   0
   4  17  -1   43.73    1.34   0
   4  18  -2   14.80    0.84   0
   4  18  -1   78.58    1.22   0
   4  19   0   11.07    1.37   0
   4  20  -3    2.96    0.87   0
   4  20   0    6.62    1.43   0
   4  21  -3    0.15    0.93   0
   4  21   0   53.77    1.73   0
   4  22   0   47.69    1.70   0
   4  23  -1   18.29    1.23   0
   4  24  -2   -1.41    1.19   0
   4  24  -1    0.29    1.39   0
 -10  -7   1  186.13    2.10   0
 -10  -6  -1    5.19    1.92   0
 -10  -5   5    8.42    0.57   0
  -9  -7   0   29.47    1.44   0
  -9  -7   2   15.62    1.23   0
  -9  -6   4  297.33    1.53   0
  -9  -5   5    1.68    0.52   0
  -8  -7   0    5.75    1.47   0
  -8  -7   2    5.13    1.11   0
  -8  -6  -2  211.31    2.41   0
  -8  -2  -5  107.70    2.50   0
  -7  -7   0  616.41    2.76   0
  -7  -6  -2   77.96    1.72   0
  -7  -5  -3    1.71    1.51   0
  -7   0  -6   44.19    2.15   0
  -6  -5  -3   20.92    1.38   0
  -6   0  -6  156.94    2.53   0
  -5  -6  -1  423.60    2.10   0
  -5   1   7   59.04    1.04   0
  -5   3  -7  153.50    2.56   0
  -5   4   8  161.76    1.69   0
  -4  -4  -3  266.14    1.96   0
  -4   0   6   66.38    0.87   0
  -4   1  -6  294.75    2.84   0
  -4   6   8   -0.72    1.03   0
  -3  -4  -2  922.96    2.63   0
  -3  -3  -3   48.70    1.40   0
  -3  -2  -4    2.66    0.99   0
  -2  -2  -3  174.23    1.42   0
  -2  -1  -4 1583.52    3.67   0
  -2   3  -6   58.50    1.61   0
  -2   7   7  239.71    2.26   0
  -2  10  -8    1.97    1.27   0
  -2  12   8   17.76    1.85   0
  -2  13   8    4.57    1.46   0
  -1   2  -5  167.77    1.41   0
  -1  11   7   60.83    1.64   0
   0   1  -3    1.68    0.38   0
   0   4  -5  848.61    2.42   0
   0   7   5  213.71    1.65   0
   0  10  -7   17.66    1.12   0
   0  11   6   23.45    1.46   0
   1  14  -7    7.79    0.70   0
   1  18   6    3.87    1.96   0
   2   5  -1  425.64    0.94   0
   2   6   1  112.69    0.87   0
   2  13   4   68.13    1.52   0
   3   9  -1   14.46    0.47   0
   3  10  -3  196.96    0.68   0
   3  18   3  143.61    2.04   0
   3  23   3    2.84    1.63   0
   4  16  -2    9.53    0.98   0
   4  16  -1   18.18    0.91   0
   4  17   0   10.55    1.41   0
   4  18  -3    1.42    0.76   0
   4  18   0    2.69    0.97   0
   4  19  -3  149.73    1.29   0
   4  22  -3    2.17    0.76   0
   4  23  -3   30.68    1.06   0
   4  23   0   -0.52    1.18   0
   4  24   0    3.81    1.29   0
 -11  -6   0  190.47    2.44   0
 -11  -6   3    7.68    1.29   0
 -10  -5  -2  351.23    3.39   0
  -9  -3  -4   10.05    1.94   0
  -8  -7   1   33.05    1.14   0
  -8  -3  -4    1.08    2.30   0
  -6  -6  -1  303.47    2.25   0
  -5  -6   0  348.37    1.74   0
  -5  -6   1  139.31    1.07   0
  -5  -5  -2  273.07    2.25   0
  -5  -3  -4   77.96    1.69   0
  -5  -3   5  645.73    0.92   0
  -5   1  -6  439.66    3.56   0
  -4  -5  -1  241.56    1.65   0
  -4   4  -7   36.83    1.76   0
  -3  -2   4   14.14    0.37   0
  -3   2  -6   33.32    1.40   0
  -3   5  -7   12.36    1.57   0
  -3   8   8   -2.07    1.22   0
  -2   1  -5  409.99    2.17   0
  -2   6  -7    9.22    1.28   0
  -2  11  -8  195.47    2.42   0
  -1   6   6  157.01    1.88   0
  -1   8  -7  319.71    2.28   0
   0   4   4  387.95    1.73   0
   0  10   6  841.98    3.48   0
   0  16   7   -1.87    1.88   0
   0  17   7    1.18    1.50   0
   1   7   4  384.75    2.19   0
   1  16   6    7.27    1.97   0
   2   5   0   60.25    0.64   0
   2   7   2  589.47    2.05   0
   2  12   4  114.01    1.64   0
   2  19   5  107.82    2.50   0
   2  20   5    8.42    1.69   0
   2  21   5    2.70    1.63   0
   3   9  -2  446.15    1.13   0
   3   9   0   20.57    0.62   0
   3  10   1  481.94    1.97   0
   3  12   2  392.30    2.13   0
   3  15   3    5.43    1.58   0
   3  16   3   27.47    1.47   0
   4  15  -2  355.79    1.66   0
   4  17  -3   50.15    0.88   0
   4  19   1   81.28    1.95   0
   4  20   1   -1.24    1.60   0
   4  23   1   18.16    1.70   0
   4  24   1   22.25    1.75   0
 -11  -6   1   17.91    1.44   0
 -11  -6   2  150.78    2.14   0
 -10  -6   0    6.64    1.81   0
  -9  -6  -1   92.34    1.94   0
  -9  -5  -2   60.06    2.23   0
  -8  -6  -1   29.09    1.78   0
  -8  -4  -3   91.75    2.45   0
  -8  -1  -5   13.65    2.07   0
  -7  -6  -1    9.13    1.52   0
  -7  -3  -4   70.82    2.00   0
  -7  -1  -5   59.25    2.57   0
  -6   2   8  113.58    1.32   0
  -5  -5   3   18.45    0.45   0
  -5  -4  -3   88.67    1.58   0
  -5  -1  -5  195.15    2.27   0
  -5   7   9   -0.85    1.65   0
  -4  -2   5   15.94    0.43   0
  -4   2   7   19.98    1.01   0
  -4   5  -7    7.34    2.03   0
  -4   5   8  379.76    2.47   0
  -3  -4  -1 1503.56    2.90   0
  -2  -3  -1 1231.53    2.25   0
  -2   1   5  506.95    1.84   0
  -2  11   8   95.78    1.88   0
  -1   1  -4  951.38    2.63   0
   0   1   2   43.40    0.47   0
   0   2   3  692.76    1.85   0
   0   6   5  390.73    2.05   0
   0   7  -6   74.84    1.23   0
   0  14   7  252.94    2.86   0
   0  15   7    2.57    1.48   0
   1  10   5   38.08    1.30   0
   1  14   6    2.47    1.82   0
   1  15  -7    6.71    0.80   0
   1  15   6    4.66    1.42   0
   2  10  -5   53.25    0.50   0
   2  11   4  666.24    3.14   0
   2  14  -6   50.78    0.56   0
   2  16   5    5.10    1.82   0
   3  11   2    1.82    1.31   0
   3  14   3  385.17    2.63   0
   4  14  -1    2.15    1.07   0
   4  15   0  120.76    1.39   0
   4  17   1  207.98    2.13   0
   4  18   1   61.79    1.55   0
 -10  -6   1   -0.75    1.61   0
 -10  -6   3   42.81    1.12   0
 -10  -4  -2    9.08    2.07   0
  -9  -6   0  173.44    2.36   0
  -8  -5  -2  485.99    3.28   0
  -7  -5  -2  438.83    2.85   0
  -7  -4  -3   58.08    1.80   0
  -6  -6   0  513.23    2.31   0
  -6  -5  -2   14.56    1.18   0
  -6  -4  -3  349.31    2.62   0
  -6   5   9    0.77    1.20   0
  -5   2  -6    6.34    2.03   0
  -5   3   8   -1.60    1.02   0
  -4  -5   0 2074.83    3.45   0
  -4  -5   1    7.99    0.46   0
  -4  -4  -2  271.54    1.99   0
  -4  -3  -3 1413.05    4.13   0
  -4   9   9  265.64    2.56   0
  -3  -1  -4  132.74    1.82   0
  -3   1   6  672.03    2.22   0
  -3   3  -6   42.51    1.78   0
  -3   7   8   36.43    1.37   0
  -2   3   6   32.41    0.98   0
  -2   4  -6   34.38    1.52   0
  -2   7  -7  313.30    2.41   0
  -2  10   8  149.64    2.11   0
  -1  -1  -2 3043.81    3.42   0
  -1   3  -5 1326.62    3.40   0
  -1   9  -7  152.23    1.79   0
  -1   9   7  310.63    2.43   0
  -1  14   8   -0.78    1.89   0
   0  13   7    1.86    1.73   0
   1   7  -5  689.37    1.78   0
   1   9   5  284.00    2.08   0
   1  10  -6   36.73    0.82   0
   1  13   6   31.59    2.10   0
   2   8   3  333.70    1.89   0
   2  15   5    0.86    1.38   0
   3   9   1   64.86    1.16   0
   3  19   4    2.45    1.50   0
   3  20   4   55.38    1.81   0
   3  21   4    4.16    1.53   0
   4  14  -2   26.52    0.89   0
   4  14   0   95.18    1.24   0
   4  16  -3   20.37    0.70   0
   4  16   1    9.26    1.11   0
   4  20   2    4.66    1.89   0
   4  21   2   37.00    1.92   0
   4  22   2   14.46    1.84   0
   4  23   2    4.68    2.00   0
 -11  -5   0   22.95    1.59   0
 -10  -6   2   10.85    1.10   0
  -9  -6   3  120.76    1.27   0
  -9  -3  -3   29.02    1.91   0
  -8  -6   0  426.50    2.59   0
  -8  -2  -4   24.69    1.97   0
  -7  -6   0    9.46    1.13   0
  -7  -2  -4    1.63    2.04   0
  -6  -6   1  313.97    1.70   0
  -6  -2  -4   82.81    2.35   0
  -5   6   9   21.77    1.47   0
  -4   6  -7   10.21    2.07   0
  -4   8   9    3.59    1.58   0
  -3  -4   0  727.07    1.76   0
  -3  -3  -2  148.84    1.44   0
  -2  -3   0  610.05    1.30   0
  -2   0  -4  106.35    1.25   0
  -2   2  -5  871.74    3.18   0
  -2   9   8   24.70    1.78   0
  -1   5   6 1236.86    3.51   0
  -1   8   7   -0.53    1.52   0
   0   3  -4   29.16    0.77   0
   0   5   5   16.63    1.24   0
   0   8   6    1.89    1.12   0
   0  12  -7  173.73    1.56   0
   0  12   7  179.73    2.46   0
   1   3   2   26.04    0.72   0
   1   5  -4 1126.63    1.86   0
   1   6   4  778.62    2.65   0
   1  12   6   46.44    1.99   0
   1  16  -7    3.07    0.64   0
   2   5   1    5.75    0.69   0
   2  10   4   43.56    1.27   0
   2  14   5    5.37    1.39   0
   3   8  -1 1131.12    2.06   0
   3   8   0   30.56    0.79   0
   3  10   2 2048.31    4.25   0
   3  12   3  248.54    2.25   0
   3  17   4   17.02    1.51   0
   4  13  -1  741.52    2.40   0
   4  13   0   25.18    1.18   0
   4  15   1   66.16    1.32   0
   4  17   2   70.44    1.82   0
   4  19   2    0.99    1.25   0
   4  20  -4    3.88    0.72   0
   4  21  -4   75.00    0.91   0
   4  22  -4    5.97    0.66   0
 -11  -5   1   27.50    1.44   0
 -11  -5   3    2.90    1.31   0
 -11  -4   5   41.26    1.01   0
 -10  -5   0  149.07    2.48   0
 -10  -2  -3    6.90    1.76   0
  -9  -6   1   82.24    1.49   0
  -9  -6   2  147.84    1.57   0
  -9  -1  -4   68.98    2.20   0
  -8  -6   1    7.71    1.46   0
  -8  -6   2  740.99    2.79   0
  -7  -6   1    3.73    1.16   0
  -7   3  -6   49.38    2.14   0
  -6  -5  -1   20.17    1.39   0
  -5  -4  -2  290.86    2.28   0
  -5  -3  -3  530.62    2.85   0
  -5   3  -6    2.37    2.00   0
  -4   3  -6   30.39    1.61   0
  -4   4   8    2.10    1.16   0
  -3  -1   5  106.85    0.84   0
  -3   6   8  111.26    1.67   0
  -3   7  -7    2.93    1.49   0
  -2  -1  -3 1324.66    3.06   0
  -2   5   7    3.85    1.02   0
  -2   8  -7   37.68    1.42   0
  -1   6  -6  176.16    1.58   0
  -1  10  -7   54.03    1.45   0
   0   8  -6    3.61    1.04   0
   0  11   7   10.39    1.93   0
   1   2   0  116.90    0.44   0
   1   4   3  974.27    2.48   0
   1   8   5  248.77    1.92   0
   2   7   3  526.83    2.20   0
   2   9   4  604.28    2.89   0
   2  12   5   32.01    1.83   0
   3  15   4    9.62    1.44   0
   4  13  -2   14.16    0.75   0
   4  14   1  126.96    1.50   0
   4  15  -3  126.60    0.93   0
   4  19  -4    1.98    0.67   0
 -11  -5   2   14.70    1.30   0
 -11  -4   0  170.77    2.60   0
 -10  -4  -1   26.91    2.07   0
  -8  -4  -2  224.74    2.49   0
  -8   1  -5   22.30    2.11   0
  -7  -5  -1   45.19    1.36   0
  -7  -5   4  880.51    1.83   0
  -7  -4  -2   -0.72    1.74   0
  -7  -3  -3  329.66    2.83   0
  -6  -4  -2  537.49    2.99   0
  -6  -3  -3  212.48    2.22   0
  -6   4   9    0.82    0.90   0
  -5   7  -7   49.16    2.38   0
  -4  -1  -4  866.26    3.43   0
  -4   1  -5   95.92    1.72   0
  -4   7  -7  146.50    2.37   0
  -4   7   9  195.13    2.40   0
  -2   8   8   25.25    1.43   0
  -1  11   8  142.40    2.42   0
   0   7   6   72.80    1.39   0
   1  17  -7   24.85    0.80   0
   2  17   6   13.45    1.63   0
   2  18   6   10.51    1.67   0
   3  11   3    8.29    1.05   0
   3  14   4  185.09    2.12   0
   4  12  -1   62.19    1.10   0
   4  12   0  142.69    1.46   0
   4  13   1  272.76    1.82   0
   4  19   3   66.24    1.99   0
   4  20   3    6.72    1.41   0
   4  21   3    0.11    1.49   0
   4  22   3    6.49    1.61   0
 -11  -3  -1    4.12    1.66   0
 -10  -5   1    1.10    1.34   0
 -10  -5   3   30.56    1.31   0
 -10  -1  -3   66.69    2.18   0
  -9  -5   0   56.20    1.57   0
  -9  -5   4   94.41    1.24   0
  -9  -3  -2   20.64    2.06   0
  -9   0  -4  261.92    3.28   0
  -8  -5   4  222.59    1.28   0
  -7  -1  -4  281.14    2.86   0
  -7   4  -6    1.78    1.76   0
  -6  -1  -4   11.77    1.52   0
  -6  -1   7   82.89    0.79   0
  -6   1  -5   21.83    1.74   0
  -6   1   8  164.42    1.38   0
  -6   4  -6   81.68    2.69   0
  -5   2   8    4.94    0.94   0
  -5   5   9    0.03    1.27   0
  -4  -4   3   99.04    0.40   0
  -4  -2  -3  556.90    2.61   0
  -4   1   7  178.42    1.27   0
  -4   4  -6  225.18    2.44   0
  -3   0  -4  523.39    2.48   0
  -3   2  -5  140.00    1.67   0
  -3   8  -7  293.26    2.68   0
  -3   9   9    2.73    1.32   0
  -2  -2   3 1105.69    1.29   0
  -2   1  -4 1570.10    3.75   0
  -2   3  -5  667.59    2.86   0
  -2   4   7  284.58    2.13   0
  -1   2  -4   64.78    0.88   0
  -1   4  -5  194.06    1.48   0
  -1   4   6  132.82    1.42   0
  -1  10   8    3.20    1.79   0
  -1  11  -7    7.17    1.27   0
   0   2  -3  687.17    1.60   0
   0   4   5  834.86    2.82   0
   1   2   1  216.26    0.82   0
   1   5   4  931.80    2.77   0
   1   7   5  783.34    2.99   0
   1  10   6  108.02    1.68   0
   1  14   7  111.48    2.38   0
   1  18  -7    2.60    0.74   0
   2   5   2 3949.09    4.84   0
   2  11   5  152.48    1.97   0
   2  16   6    6.16    1.61   0
   3   8  -2   35.17    0.47   0
   3  13   4    8.96    1.23   0
   3  17   5    2.77    1.99   0
   3  18   5   81.21    2.03   0
   3  19   5    1.01    1.55   0
   4  14  -3  106.11    0.89   0
   4  14   2   46.73    1.32   0
   4  17   3   68.03    1.71   0
   4  18  -4    0.40    0.54   0
   4  18   3   48.87    1.62   0
   5  21  -1    1.01    1.19   0
   5  22  -1    2.91    1.37   0
   5  23  -1   26.91    1.50   0
 -11  -4   1   58.35    1.93   0
 -10  -5   2  255.47    2.14   0
 -10  -4   5    4.43    0.77   0
 -10  -2  -2    9.00    2.31   0
  -9  -4  -1  163.84    2.24   0
  -8  -5   0   95.37    1.63   0
  -8  -2  -3  198.68    2.57   0
  -8   0  -4  292.82    3.18   0
  -7  -5   0 1915.10    4.81   0
  -7  -2  -3   43.74    2.17   0
  -6  -5   0   72.30    1.24   0
  -5   8  -7   59.38    2.12   0
  -4  -3  -2  158.06    1.50   0
  -4  -1   6  156.89    0.98   0
  -4   2  -5  384.56    2.90   0
  -4   3   8    2.47    1.14   0
  -4   6   9    2.05    1.43   0
  -4   8  -7   34.74    1.83   0
  -3   5  -6   30.70    1.45   0
  -3   8   9  190.58    2.38   0
  -3   9  -7    3.36    1.83   0
  -2   6  -6  171.54    2.03   0
  -2  10  -7   -2.37    1.57   0
  -1   6   7   26.06    1.52   0
   0   9  -6    9.85    1.07   0
   0   9   7   34.59    1.49   0
   0  14  -7  255.50    1.84   0
   1   8  -5    7.80    0.63   0
   1   9   6    1.22    1.62   0
   1  13   7   36.02    2.16   0
   2   5  -2 3069.98    1.32   0
   2  10   5  112.82    1.65   0
   2  14   6    6.48    1.45   0
   3   7   0   19.32    0.55   0
   3   8   2    4.74    1.21   0
   3  12   4   64.66    1.61   0
   3  16   5   12.64    1.61   0
   4  11   0  513.62    2.16   0
   4  12  -2   44.13    0.84   0
   4  13   2    1.42    1.03   0
   4  15   3  110.13    2.09   0
   4  16   3    9.94    1.40   0
   5  19  -1   94.17    1.63   0
   5  20  -1    2.12    0.94   0
   5  20   0   35.55    1.37   0
   5  21   1    6.87    1.61   0
   5  22  -2   35.73    1.24   0
   5  22   1   44.56    1.81   0
   5  23  -2   20.44    1.24   0
 -11  -4   2  138.19    2.22   0
 -11  -4   3  142.94    1.96   0
 -11  -3   0   10.72    1.85   0
 -11  -2  -1  148.66    2.73   0
  -9  -5   2   52.81    1.46   0
  -9  -5   3    9.00    1.12   0
  -9   1  -4   67.85    2.33   0
  -8  -4  -1   97.17    1.76   0
  -8  -3  -2   30.43    1.72   0
  -8   3  -5   67.64    2.68   0
  -7  -3  -2   59.81    1.92   0
  -7   0  -4   35.65    1.88   0
  -6  -5   3   22.03    0.67   0
  -6  -2  -3  491.21    3.01   0
  -6   0  -4  622.96    3.88   0
  -6   2  -5  789.91    4.35   0
  -6   5  -6   39.81    2.43   0
  -5  -4  -1  285.26    1.83   0
  -5  -3  -2   25.64    1.52   0
  -5  -2   6   20.31    0.44   0
  -5   0  -4  186.96    2.42   0
  -5   2  -5  295.85    2.66   0
  -5   5  -6  377.76    3.64   0
  -4   0  -4  662.06    3.05   0
  -4   5  -6  471.38    3.24   0
  -4   9  -7   74.50    2.34   0
  -3  -1  -3    2.46    0.94   0
  -3   0   6 1178.97    2.65   0
  -1  -1  -1 1943.68    2.24   0
  -1   9   8  144.51    2.06   0
  -1  12  -7   78.29    1.58   0
   0   2   4  249.02    1.35   0
   0   6  -5  406.74    1.69   0
   0  13   8   19.66    1.69   0
   1   4  -3  554.05    1.10   0
   1   6   5    3.00    0.94   0
   1  12   7   78.81    2.07   0
   2   4   0  692.88    1.44   0
   2   4   1  358.04    1.36   0
   2   7   4  223.67    1.99   0
   2  11  -5   30.45    0.50   0
   3   7  -1  174.63    0.92   0
   3   7   1   22.41    0.69   0
   3   9   3   69.09    1.30   0
   3  11   4    7.92    1.63   0
   3  15   5   15.42    1.60   0
   4  11  -1  107.82    1.00   0
   4  11   1   -2.40    1.08   0
   4  12   2    1.35    1.34   0
   4  14   3   76.82    1.86   0
   4  17  -4   16.45    0.55   0
   4  18   4    5.47    1.86   0
   4  19   4   46.84    1.77   0
   5  17   0  199.49    2.00   0
   5  18  -1  104.65    1.39   0
   5  18   0    1.41    1.01   0
   5  20  -2   22.08    1.22   0
   5  20   1   14.24    1.37   0
   5  21  -2   16.73    0.97   0
 -10  -4   1   -4.21    1.64   0
  -9  -4   0  114.85    2.17   0
  -9  -4   5  186.21    1.17   0
  -8  -5   1   23.48    1.14   0
  -8   1  -4  203.39    3.18   0
  -7  -5   1  343.05    2.12   0
  -7  -4  -1    7.67    1.09   0
  -7   3  -5  378.86    3.95   0
  -6  -5   1   20.75    0.89   0
  -6  -4  -1  919.53    3.30   0
  -6  -3  -2   -0.30    1.13   0
  -5   4   9  275.18    2.16   0
  -4  -4   0  219.11    1.27   0
  -3  -2  -2 1209.08    2.99   0
  -3   3  -5  115.24    1.60   0
  -3   4   8  202.92    1.95   0
  -3   6  -6  235.52    2.55   0
  -3   7   9   37.98    1.76   0
  -3  10  -7   55.20    1.73   0
  -2  11  -7  101.87    2.04   0
  -1   0   4  816.65    1.99   0
  -1   1  -3   67.11    0.77   0
  -1   3   6  118.25    1.34   0
  -1   8  -6    2.76    1.31   0
   0   4  -4  355.61    1.38   0
   0   8   7  308.56    2.43   0
   1   2   2  432.41    1.46   0
   1   4   4 1415.39    3.31   0
   1   8   6    2.22    1.22   0
   1  11   7    5.80    1.75   0
   1  12  -6    0.79    0.69   0
   2   9   5  264.26    2.14   0
   2  12   6   38.97    1.63   0
   2  16  -6  170.83    0.89   0
   3  14   5  208.39    2.32   0
   4  17   4   80.10    1.88   0
   5  16   0  109.38    1.70   0
   5  17  -1    4.09    0.88   0
   5  17   1   61.80    1.77   0
   5  18   1  134.14    1.85   0
   5  19  -2    9.40    0.83   0
   5  20   2   42.31    1.93   0
   5  21   2   18.08    1.53   0
   5  22   2   17.19    1.51   0
 -11  -3   1   57.42    1.92   0
 -11  -3   5   21.45    1.02   0
 -10  -3   0    1.92    1.86   0
 -10  -2  -1    7.62    2.02   0
 -10  -1  -2  270.35    3.01   0
 -10   1  -3   63.66    2.53   0
  -9  -3  -1  112.23    2.04   0
  -9   2  -4   38.86    2.04   0
  -8  -5   2  112.65    1.35   0
  -8  -4   5   31.05    0.62   0
  -8  -2  -2   63.24    2.30   0
  -8   4  -5   48.65    2.20   0
  -7  -5   2  516.57    2.17   0
  -7   1  -4  283.25    3.37   0
  -5   3  -5  680.04    4.03   0
  -5   6  -6  112.09    2.65   0
  -4  -1  -3  320.31    2.12   0
  -4   3  -5  276.86    2.43   0
  -4   5   9    9.76    1.38   0
  -4   6  -6  288.21    2.77   0
  -3  11  -7    1.75    1.82   0
  -2   1   6  366.47    1.73   0
  -2   2  -4   99.00    1.43   0
  -2   3   7  368.57    2.08   0
  -2   4  -5  457.37    2.34   0
  -2   7  -6   10.11    1.15   0
  -2   9   9   23.14    1.47   0
  -1   0  -2 5201.05    4.46   0
  -1   1   5 1280.32    2.93   0
  -1   3  -4  363.56    1.78   0
  -1  13  -7   41.93    1.53   0
   0   3   5  352.44    1.83   0
   0  11   8   18.38    1.63   0
   2   8   5  431.87    2.73   0
   2  11   6  170.52    2.43   0
   3   7   2    0.05    0.84   0
   3   8   3 1263.41    3.66   0
   3   9  -3   61.67    0.36   0
   3  10   4  536.62    2.81   0
   3  13   5   28.09    1.53   0
   3  17   6   35.79    2.30   0
   4  10   0  139.71    1.22   0
   4  10   1   38.04    1.19   0
   4  11   2  369.27    2.14   0
   4  13  -3  473.28    1.32   0
   4  13   3  759.32    3.30   0
   4  15   4  148.71    2.40   0
   4  16   4    4.51    1.45   0
   5  16   1   19.86    1.21   0
   5  18  -2    3.70    0.76   0
   5  18   2   -0.82    1.32   0
   5  19   2   -0.08    1.30   0
 -11  -2   0   52.20    1.78   0
 -11  -1  -1   -1.84    1.58   0
 -10  -4   2    2.35    1.17   0
 -10  -4   3    8.07    1.30   0
  -9  -4   1   95.13    1.89   0
  -8  -4   0  272.57    2.23   0
  -8  -3  -1  349.15    2.64   0
  -8   2  -4   23.29    2.38   0
  -7   4  -5   32.22    2.50   0
  -6   7  -6    2.74    2.36   0
  -5  -1  -3  260.16    2.18   0
  -5   1  -4  454.05    3.16   0
  -5   1   8   15.23    0.90   0
  -4  -4   1   41.72    0.60   0
  -4  -3  -1 2214.16    4.05   0
  -4  -2  -2   45.21    1.13   0
  -4   1  -4  876.40    3.48   0
  -4   2   8    4.44    1.11   0
  -4  11  -7   16.27    2.11   0
  -3   7  -6   55.87    2.11   0
  -2   5   8   83.86    1.82   0
  -2  12  -7   24.60    1.46   0
  -1  14  -7  108.87    1.82   0
   0   0   2 2578.59    2.60   0
   0  10   8  130.91    2.39   0
   1   5   5   60.67    1.18   0
   1   7   6  170.05    1.87   0
   1  10   7   53.78    1.65   0
   2   4   2 1034.84    2.46   0
   2   6   4  161.04    1.55   0
   2  10   6   21.15    1.80   0
   2  14   7   -2.03    1.99   0
   3   9   4   28.42    1.57   0
   3  12   5  281.97    2.50   0
   3  16   6  147.60    2.39   0
   4  10  -1    0.80    0.62   0
   4  11  -2  555.92    1.62   0
   4  12   3   62.11    1.40   0
   4  14   4   51.39    2.17   0
   4  16  -4   27.52    0.51   0
   5  15  -1   56.66    1.34   0
   5  15   0  642.65    2.68   0
   5  15   1   60.08    1.35   0
   5  16   2  187.98    2.31   0
   5  17   2    2.18    1.22   0
   5  21  -3    2.95    0.86   0
   5  22  -3    2.51    0.84   0
 -11  -3   2    1.28    1.23   0
 -11  -3   3   10.73    1.41   0
 -11  -3   4    0.41    1.21   0
 -10   0  -2   27.36    1.82   0
  -9  -2  -1  448.29    3.37   0
  -9  -1  -2   28.67    1.77   0
  -9   1  -3    6.84    1.81   0
  -9   3  -4    6.29    1.82   0
  -8   5  -5   28.02    2.12   0
  -7  -4   0    6.05    1.12   0
  -7  -3  -1  461.96    2.65   0
  -7  -2  -2  111.92    1.80   0
  -6  -4   0  271.82    1.79   0
  -5  -3  -1  386.13    2.23   0
  -5  -2  -2  318.42    2.12   0
  -4   4  -5  250.79    2.56   0
  -3  -3   0  183.20    0.98   0
  -3   1   7   13.48    0.78   0
  -3   3   8   89.39    1.58   0
  -3   4  -5   72.16    1.44   0
  -3   6   9   46.50    1.48   0
  -2   8  -6   10.62    1.19   0
  -2   8   9   25.68    1.52   0
  -2  13  -7   52.47    2.05   0
  -1   2   6   19.64    1.17   0
  -1   4   7    0.60    1.36   0
  -1   9  -6    1.16    0.94   0
   0   4   6  743.88    2.86   0
   0   7  -5  215.78    1.33   0
   1   3  -2    1.82    0.15   0
   1   3   4  374.71    1.93   0
   1   9  -5  751.39    1.93   0
   1  13  -6   61.48    0.96   0
   2   4  -1  224.39    0.62   0
   2   7   5  473.39    2.76   0
   2  13   7   53.94    2.18   0
   3   6   0 2382.02    3.25   0
   3   6   1 1026.44    2.48   0
   3  11   5   19.04    1.43   0
   3  14   6   91.96    2.40   0
   3  15   6    1.01    1.59   0
   4  10   2  101.93    1.36   0
   4  17   5   59.91    2.19   0
   5  14   0  113.62    1.39   0
   5  14   1  242.83    2.25   0
   5  15   2   65.22    1.80   0
   5  16  -2  127.76    1.34   0
   5  18   3   12.95    1.47   0
   5  19   3   36.13    1.68   0
   5  20  -3   15.35    0.95   0
 -11  -2   1  155.16    2.33   0
 -11  -1   0   24.64    2.01   0
 -10  -3   1  284.13    2.51   0
 -10  -2   0   15.30    1.86   0
 -10  -1  -1  211.48    2.55   0
  -9  -4   2  116.19    1.51   0
  -9   4  -4  135.68    3.09   0
  -8  -1  -2  249.13    2.90   0
  -8   3  -4    3.37    2.28   0
  -8   6  -5   12.67    2.29   0
  -7   2  -4    1.26    1.71   0
  -7   5  -5    7.34    1.86   0
  -6   0   8  262.31    1.38   0
  -6   8  -6    0.81    1.86   0
  -5  -1   7   59.00    0.75   0
  -5   3   9    6.40    0.87   0
  -5   4  -5   56.26    1.87   0
  -4   4   9   13.22    1.32   0
  -3  13  -7   20.85    2.00   0
  -2   2   7  531.48    2.51   0
  -2   5  -5    1.79    1.06   0
  -2   7   9   80.90    1.98   0
  -1   6   8    0.83    1.64   0
  -1  15  -7    0.26    1.32   0
   0   1   4  466.47    1.74   0
   0   2   5 1137.85    3.09   0
   0   6   7  172.61    1.95   0
   0   9   8    1.12    1.40   0
   1   2   3  432.32    1.63   0
   1   4   5  196.38    1.78   0
   2  12   7   29.36    2.02   0
   2  17  -6   32.20    0.58   0
   3   6   2 3188.24    4.83   0
   3   7   3   28.60    1.06   0
   3   8   4    8.05    1.55   0
   3  10   5   27.27    1.81   0
   3  13   6   32.51    2.07   0
   4   9   0  492.39    1.86   0
   4   9   1 1163.98    3.05   0
   4  16   5   18.61    1.66   0
   5  14  -1   10.57    0.83   0
   5  14   2   27.90    1.58   0
   5  16   3    2.93    1.71   0
   5  17   3   15.84    1.40   0
   5  19  -3   98.46    1.17   0
 -10  -3   5  283.18    1.76   0
 -10   1  -2  262.28    2.97   0
  -9  -4   3  101.97    1.33   0
  -9   0  -2  378.47    3.17   0
  -9   2  -3  314.85    3.55   0
  -8   1  -3   86.24    2.09   0
  -7  -4   1  106.38    1.62   0
  -5   2  -4  265.36    2.43   0
  -5   8  -6    1.26    1.66   0
  -4   2  -4  342.77    2.39   0
  -4   8  -6   12.98    1.64   0
  -3  -2  -1 3437.81    4.42   0
  -3  -2   5  541.62    1.39   0
  -3  -1  -2    3.36    0.85   0
  -3   5  -5    9.89    1.69   0
  -3   5   9    0.19    1.47   0
  -2   1  -3 1307.89    3.06   0
  -2   4   8   72.85    1.41   0
  -2   9  -6   42.58    1.78   0
  -2  14  -7   -2.35    1.36   0
  -1   9   9   78.29    2.10   0
  -1  10  -6  105.17    1.72   0
  -1  16  -7    1.96    1.39   0
   0   3  -3  334.41    1.16   0
   0   5  -4    3.15    0.76   0
   1   8   7  327.28    2.58   0
   3  12   6   36.29    2.07   0
   4   9  -1 1022.25    2.33   0
   4   9   2  108.09    1.36   0
   4  12   4   82.84    1.71   0
   4  14   5   64.81    2.10   0
   4  15   5    7.54    1.60   0
   5  13   0    3.02    0.91   0
   5  13   1  384.34    2.28   0
   5  15  -2  104.72    1.19   0
   5  15   3   49.01    1.92   0
   5  18  -3   45.03    0.92   0
   5  19   4    8.68    1.52   0
   6  21   0   48.35    1.71   0
   6  22   0   20.02    1.71   0
 -11  -2   2   53.05    1.74   0
 -11   1  -1    0.81    2.02   0
 -10  -3   2   32.08    1.33   0
  -9  -3   1  311.55    2.58   0
  -9   5  -4   27.50    2.05   0
  -8  -4   2  532.41    2.43   0
  -8  -4   4  100.02    1.08   0
  -8   4  -4  233.32    3.39   0
  -7  -1  -2  419.96    2.87   0
  -7   1  -3   97.95    2.46   0
  -7   3  -4   72.99    2.10   0
  -6  -4   1  558.98    2.19   0
  -5   5  -5   56.79    1.89   0
  -5   9  -6   77.88    2.78   0
  -4  -1  -2  983.31    3.23   0
  -4   5  -5    3.54    1.33   0
  -3  -1   6  647.25    1.84   0
  -3   9  -6   39.82    1.94   0
  -2  -2   0  279.69    0.92   0
  -2   0   6  856.12    2.50   0
  -2  15  -7   59.99    2.06   0
  -1   2  -3  417.19    1.56   0
  -1   3   7  214.82    1.99   0
  -1   4  -4 1362.09    3.09   0
   1   5   6  276.56    2.29   0
   1  14  -6   10.33    0.89   0
   2   3   1 1265.73    2.29   0
   2   3   2   24.48    0.86   0
   2   6   5   43.04    1.20   0
   2   8   6   10.75    1.23   0
   2  11   7  103.81    2.00   0
   2  12  -5  196.76    0.87   0
   2  18  -6   28.06    0.65   0
   3   6  -1  499.59    1.32   0
   3   6   3  379.65    2.21   0
   3   9   5   29.50    1.37   0
   4  10  -2   49.82    0.73   0
   4  11   4  320.42    2.52   0
   4  12  -3   70.72    0.65   0
   4  13   5  118.95    2.28   0
   5  12   0   28.68    1.24   0
   5  12   1  825.77    3.22   0
   5  13  -1  206.67    1.46   0
   5  13   2   21.29    1.22   0
   5  14   3    0.34    1.71   0
   5  17   4   41.84    1.73   0
   6  19   0   13.63    1.53   0
   6  20   0   46.07    1.42   0
   6  20   1   31.35    1.75   0
   6  21   1    2.52    1.27   0
   6  22  -1    4.30    1.34   0
 -11  -2   3  231.43    2.29   0
 -11  -1   1    5.94    1.71   0
 -11   0   0  315.26    2.99   0
 -10  -3   3  276.79    2.04   0
 -10  -3   4   21.74    0.90   0
 -10  -2   1    1.25    1.41   0
 -10  -2   6   20.40    0.79   0
 -10  -1   0  149.27    2.44   0
 -10   2  -2    8.92    2.09   0
  -9  -2   0    6.13    1.41   0
  -9   3  -3   31.02    2.39   0
  -8  -4   3  249.40    1.59   0
  -8   0  -2  377.16    3.05   0
  -7  -4   2   11.69    1.16   0
  -7  -4   4   17.81    0.67   0
  -7  -3   0  237.51    1.95   0
  -6  -4   4   64.89    0.60   0
  -6  -1  -2  138.59    1.81   0
  -6   1  -3   12.14    1.95   0
  -6   3  -4   22.99    1.78   0
  -6   6  -5  129.81    2.39   0
  -6  10  -6   83.72    2.44   0
  -5  -4   3  231.55    0.93   0
  -5  -1  -2  394.11    2.33   0
  -4  -2  -1   67.58    1.22   0
  -4   1   8  364.76    1.86   0
  -4   3   9  312.17    2.22   0
  -4   9  -6  182.18    2.53   0
  -3   3  -4    6.73    1.05   0
  -2  -2   4  739.11    1.49   0
  -2   0  -2  749.71    2.09   0
  -2   6  -5   41.47    1.23   0
  -2   6   9   10.94    1.30   0
  -2  10  -6   20.79    1.59   0
  -1   5   8  571.45    3.06   0
  -1   7  -5  800.41    2.92   0
  -1   8   9    2.05    1.40   0
   0   7   8   12.89    1.79   0
   0   8  -5  899.78    2.49   0
   1   1   1 1952.54    2.28   0
   1   1   2 2959.24    3.43   0
   1   7   7  156.19    1.99   0
   1  10   8   93.87    2.04   0
   3   5   1    1.85    0.57   0
   3   7   4   31.46    1.20   0
   3  11   6    8.91    1.46   0
   3  14   7   71.51    2.42   0
   4   8   0   16.31    0.67   0
   4   8   2    3.33    0.91   0
   4   9   3  368.04    2.26   0
   5  12   2  169.96    2.05   0
   5  14  -2  111.77    1.18   0
   5  17  -3   33.28    0.85   0
   6  18   0   29.36    1.60   0
   6  19   1   14.17    1.35   0
   6  19   2    1.98    1.72   0
   6  20   2   55.78    1.73   0
 -11  -2   4   38.55    1.14   0
 -11   2  -1  132.81    2.69   0
  -9  -3   2    3.29    1.45   0
  -9  -3   5  199.37    1.37   0
  -8  -3   1    8.51    1.48   0
  -8  -1  -1   94.96    2.20   0
  -7   4  -4   41.72    1.91   0
  -6  -4   2  701.37    2.10   0
  -6  -3   0   89.93    1.27   0
  -6  -2  -1  637.52    2.86   0
  -5  -3   0  443.54    1.97   0
  -5  -2  -1 1862.41    4.20   0
  -5   0   8  167.10    1.26   0
  -5   2   9  335.30    1.99   0
  -5   3  -4   75.88    1.74   0
  -5   6  -5   17.43    1.73   0
  -5  10  -6   90.85    2.43   0
  -4  -2   6   16.94    0.51   0
  -4   3  -4   68.21    1.47   0
  -4   6  -5   11.60    1.79   0
  -4  10  -6   92.19    2.55   0
  -3   4   9  179.70    1.94   0
  -3   6  -5  224.32    2.12   0
  -3  10  -6  508.91    3.54   0
  -2  -1  -1 2477.39    3.23   0
  -1   1   6  644.72    2.35   0
  -1  11  -6  143.23    1.60   0
   1   3   5 1277.33    3.48   0
   1   7  -4   66.54    0.72   0
   1   9   8  132.38    2.53   0
   1  10  -5   19.25    0.76   0
   2   3   0  622.88    1.33   0
   2   3   3 1262.16    3.11   0
   2   4   4  148.64    1.43   0
   2   9   7  136.77    2.34   0
   3   5   0   15.79    0.67   0
   3   5   2  129.60    1.23   0
   3   8   5  218.28    2.07   0
   3  13   7   19.92    2.33   0
   4  12   5    3.24    1.38   0
   4  15  -4  230.18    0.71   0
   4  15   6   77.57    2.11   0
   5  11   1  181.16    1.80   0
   5  12  -1   49.13    1.17   0
   5  14   4   -0.29    1.81   0
   5  15   4   65.27    1.74   0
   6  17   0   24.26    1.51   0
   6  17   1   68.65    1.58   0
   6  18  -1   49.47    1.38   0
   6  18   2    3.87    1.33   0
   6  19  -1   11.66    1.00   0
 -11  -1   2   42.39    1.91   0
 -11   1   0   27.20    2.14   0
 -10   1  -1  203.14    2.57   0
 -10   3  -2    7.23    2.12   0
  -9   4  -3  143.74    2.54   0
  -8   1  -2  248.18    2.90   0
  -8   3  -3  185.87    2.86   0
  -7   0  -2  136.19    1.98   0
  -7   2  -3   40.02    1.83   0
  -7   8  -5   56.57    2.14   0
  -6   7  -5   20.65    1.84   0
  -5  11  -6  172.22    3.15   0
  -4  -1   7  189.90    1.22   0
  -2   4  -4  147.02    1.43   0
  -2   5   9    1.83    1.51   0
  -2   7  -5  482.99    2.76   0
  -1   1  -2 3005.20    3.46   0
  -1   4   8   -1.78    1.49   0
  -1   7   9  106.81    1.94   0
   0   6   8  143.40    2.27   0
   1   4   6  114.04    1.52   0
   1  15  -6  175.47    1.36   0
   3   5   3    3.17    0.92   0
   3   6   4  469.52    2.44   0
   3  12   7   96.16    2.41   0
   4   7   1  949.25    2.78   0
   4   8   3  306.44    2.09   0
   4   9   4  638.73    3.12   0
   4  11   5    4.10    1.38   0
   4  14   6    6.45    1.57   0
   5  11   0  497.68    2.16   0
   5  11   2  177.51    1.75   0
   5  12   3   39.90    1.35   0
   5  16  -3   49.48    0.81   0
   5  16   5    1.40    1.95   0
   6  16   0  181.94    1.97   0
   6  16   2  282.11    2.71   0
   6  17  -1   56.76    1.38   0
   6  17   2    1.63    1.33   0
   6  18   3   73.97    2.20   0
   6  19   3    5.01    1.56   0
   6  21  -2   11.37    1.08   0
   6  22  -2   11.94    0.93   0
 -11   3  -1    1.05    1.91   0
 -10  -1   1   90.53    2.08   0
 -10   0   0   18.48    1.54   0
  -9  -3   3  130.40    1.46   0
  -9  -2   1  218.87    2.10   0
  -9  -1   0   93.22    1.83   0
  -9   2  -2   81.00    1.99   0
  -8   6  -4  147.57    2.65   0
  -7  -3   1 2501.02    4.94   0
  -7   9  -5   93.71    2.67   0
  -6   0  -2 1047.57    3.94   0
  -5   4  -4   95.51    1.82   0
  -4   4  -4   37.34    1.72   0
  -4   7  -5  119.34    2.30   0
  -4  11  -6  120.78    2.39   0
  -3   0  -2 6859.67    7.13   0
  -3   4  -4  678.65    3.11   0
  -2   2  -3  166.63    1.27   0
  -1   8  -5  257.26    1.96   0
   0   0   4 1883.34    3.26   0
   0   2  -2  213.96    0.77   0
   0   2   6    8.80    0.97   0
   0   9  -5    9.14    0.96   0
   1   8   8    4.02    1.51   0
   3   9   6   39.68    1.63   0
   4   7   2  539.96    2.33   0
   4   8  -1  235.02    1.16   0
   4  13   6    5.86    1.62   0
   5  11   3    3.08    1.47   0
   5  13  -2    2.15    0.75   0
   5  13   4   14.20    1.46   0
   5  15   5   98.42    2.44   0
   6  15   0  138.69    1.80   0
   6  15   1    2.40    1.15   0
   6  15   2    5.06    1.68   0
   6  17   3    4.52    1.53   0
   6  20  -2   74.98    1.21   0
 -11  -1   3    7.43    1.20   0
 -10  -2   3    8.53    1.04   0
 -10   2  -1    8.84    1.97   0
 -10   4  -2    6.33    1.71   0
  -9   5  -3    0.65    1.73   0
  -8  -3   2    5.87    1.01   0
  -8   7  -4   24.72    2.30   0
  -7  -2   0    2.34    1.10   0
  -6  -3   1   66.47    1.33   0
  -5   0  -2  323.19    2.20   0
  -5   2  -3 1184.84    4.15   0
  -4  -3   1 1418.72    2.60   0
  -4  -3   5   95.05    0.45   0
  -4   0  -2   46.83    1.18   0
  -4   2   9    2.53    1.07   0
  -4  12  -6   64.59    2.45   0
  -3   1   8   60.54    1.26   0
  -3   2  -3 1897.83    4.24   0
  -3   3   9   77.94    1.64   0
  -2   2   8  110.54    1.70   0
  -2  12  -6   38.01    1.80   0
  -1   3  -3 1581.78    3.03   0
  -1   6   9   -1.99    1.35   0
   0   5   8   14.48    1.76   0
   0   6  -4  433.70    1.60   0
   0  14  -6   69.35    1.37   0
   1   5  -3   70.27    0.52   0
   1   5   7   17.02    1.38   0
   1  16  -6   10.92    0.97   0
   2   4   5  421.90    2.34   0
   2  10   8    4.34    1.84   0
   2  20  -6   23.19    0.70   0
   3   4   2  944.96    2.74   0
   3   5   4   13.99    1.41   0
   3   8   6   41.55    1.91   0
   3  16  -5   18.67    0.35   0
   4   7   0   65.50    0.81   0
   4   7   3  653.40    2.77   0
   4   8   4   24.19    1.31   0
   4  12   6   59.35    1.93   0
   5  10   0  167.99    1.41   0
   5  10   2  294.86    2.03   0
   5  11  -1   17.77    0.79   0
   5  12   4   62.19    1.73   0
   5  14   5   19.86    1.69   0
   5  22  -4   32.15    0.70   0
   6  14   1  142.50    2.00   0
   6  16  -1   -0.57    0.89   0
   6  16   3    2.41    1.32   0
   6  19  -2   26.24    0.97   0
 -11  -1   4    5.29    1.08   0
 -11   0   2  286.12    2.83   0
 -11   1   1    6.46    1.77   0
 -11   2   0   44.32    1.89   0
 -10  -2   4   -0.56    0.84   0
 -10   1   0  155.72    2.51   0
  -9  -2   2   38.69    1.61   0
  -9   1  -1   36.88    1.69   0
  -9   3  -2   19.23    1.63   0
  -8  -3   5   17.48    0.72   0
  -8  -2   1  811.72    3.47   0
  -8  -1   0  163.64    2.25   0
  -8   2  -2   62.96    1.86   0
  -7   6  -4   44.08    1.90   0
  -6  -2   0  250.61    1.96   0
  -6  -2   7  463.14    0.96   0
  -5  -3   1  674.13    2.10   0
  -5  -1  -1  417.23    2.35   0
  -5   8  -5  103.51    2.23   0
  -5  13  -6   14.44    1.86   0
  -4   0   8    3.81    0.89   0
  -4   2  -3  545.06    2.70   0
  -3  -3   4   28.74    0.31   0
  -3  -2   0  105.75    0.82   0
  -3  -1  -1  309.95    1.48   0
  -2  -1   6  366.24    1.73   0
  -2   4   9    0.89    1.23   0
  -2   8  -5  441.08    2.72   0
  -1   0   6  173.02    1.61   0
  -1   3   8   10.61    1.54   0
  -1  13  -6   30.38    1.22   0
   1   1   4  999.98    2.72   0
   1   7   8   41.53    1.63   0
   1  11  -5  227.31    1.28   0
   2   2   2  147.46    1.04   0
   2   5   6  427.06    2.62   0
   2   7   7  304.53    2.60   0
   2  13  -5    3.52    0.53   0
   3   4   1 1534.94    2.93   0
   3   4   3 1160.90    3.34   0
   3   6   5  220.07    2.03   0
   4   9  -2  523.34    1.44   0
   4   9   5  141.24    2.01   0
   4  11   6  116.73    2.11   0
   5   9   1  464.87    2.35   0
   5  10   3   87.57    1.54   0
   5  11   4  269.24    2.46   0
   5  13   5  204.54    2.55   0
   5  15  -3   24.27    0.69   0
   5  21  -4   -0.52    0.55   0
   6  14   0    8.15    1.02   0
   6  14   2  150.63    1.94   0
   6  15  -1    2.68    1.19   0
   6  15   3    3.23    1.31   0
   6  17   4    3.57    1.50   0
   6  18  -2   14.65    0.84   0
 -10  -1   2  170.82    2.00   0
 -10   3  -1  552.52    4.00   0
 -10   5  -2  344.68    3.38   0
  -9  -2   6   61.46    0.83   0
  -9  -1   1  105.21    1.98   0
  -9   0   0  105.12    1.87   0
  -9   6  -3   30.93    1.93   0
  -8  -3   3  141.33    1.36   0
  -8   5  -3   28.95    2.41   0
  -8   8  -4   15.10    1.90   0
  -7  -3   2   12.36    1.15   0
  -7   7  -4   60.42    2.39   0
  -7  11  -5   35.75    2.27   0
  -6   1  -2  137.24    1.88   0
  -6   3  -3  225.66    2.40   0
  -6   6  -4  295.93    3.23   0
  -5  -2   0   19.63    1.11   0
  -4  -1  -1 1074.18    2.97   0
  -4   5  -4  852.65    3.79   0
  -4  13  -6    7.57    1.73   0
  -3  -3   2  211.68    0.62   0
  -3   8  -5  213.28    2.16   0
  -2   5  -4 1443.11    3.76   0
  -2  13  -6   -0.27    1.68   0
  -1  -1   5 1250.90    2.70   0
  -1   5   9    3.21    1.35   0
  -1   9  -5  284.06    2.11   0
   0   1   6   33.59    1.41   0
   0   4  -3  532.36    1.47   0
   0  15  -6    3.86    1.13   0
   2   2   1  353.30    1.25   0
   3   7   6   55.81    1.62   0
   3   9   7    6.02    1.99   0
   4   6   1    3.52    0.75   0
   4   6   2  119.98    1.34   0
   4   7   4  145.87    1.76   0
   4  10   6   96.24    2.26   0
   4  11  -3    1.34    0.42   0
   5   9   2   81.18    1.34   0
   5  12  -2  502.09    1.79   0
   5  12   5   45.42    2.12   0
   6  13   0   80.05    1.54   0
   6  13   1   16.39    1.18   0
   6  13   2    2.73    1.24   0
   6  14   3  206.04    2.30   0
   6  16   4  136.09    2.22   0
   6  17  -2    4.64    1.05   0
 -11   3   0   10.79    1.65   0
  -9  -2   3  201.05    1.85   0
  -9   2  -1  465.77    3.24   0
  -9   4  -2   76.02    1.99   0
  -9   7  -3   34.50    2.49   0
  -8   1  -1   94.06    1.80   0
  -8   3  -2   30.39    2.18   0
  -6  10  -5   42.64    1.89   0
  -5   1  -2  387.83    2.60   0
  -3   2   9  129.45    1.74   0
  -2  -2   5 1303.79    2.35   0
  -2   1  -2  235.08    1.29   0
  -2   3  -3 1270.83    3.20   0
  -1  14  -6    1.56    1.11   0
   0  -1   3    0.86    0.56   0
   0   1  -1   48.51    0.32   0
   0  10  -5  163.83    1.47   0
   1   6   8  138.60    2.07   0
   2   3   5  648.66    2.77   0
   2   4   6   33.02    1.65   0
   2   6   7    9.96    1.40   0
   3   4   4  683.19    2.97   0
   3   5  -1    1.62    0.44   0
   3   5   5    8.63    1.49   0
   4   6   3   49.38    1.23   0
   4   8   5  189.19    2.19   0
   5   9   0  543.49    2.16   0
   5   9   3  290.80    2.21   0
   5  10  -1    0.26    0.92   0
   5  10   4   11.29    1.44   0
   5  11   5    7.30    1.88   0
   5  20  -4   42.29    0.65   0
   6  12   1   79.88    1.82   0
   6  12   2   83.57    1.94   0
   6  13   3   38.51    1.59   0
   6  14  -1  304.33    1.97   0
   6  14   4   22.54    1.94   0
   7  18   1    5.30    1.58   0
   7  19   0    1.73    1.38   0
   7  19   1   35.26    1.47   0
   7  20   0    2.40    1.21   0
 -11   1   2   39.88    1.81   0
 -11   2   1  139.43    2.21   0
 -10  -1   3   74.59    1.41   0
 -10  -1   6   66.35    1.10   0
 -10   2   0   15.90    1.52   0
 -10   4  -1   17.22    2.03   0
 -10   6  -2    2.93    1.77   0
  -8  -2   2  204.68    1.94   0
  -8   6  -3   30.89    2.25   0
  -7  -2   1  264.40    1.94   0
  -7  -1   0 1844.48    4.74   0
  -7   8  -4   13.01    2.18   0
  -6  -3   2  233.54    1.54   0
  -6  -1   8  139.96    0.81   0
  -6   4  -3  360.37    3.06   0
  -6   7  -4   27.16    2.27   0
  -6  11  -5    0.27    1.79   0
  -5  -2   7  103.90    0.73   0
  -5   6  -4  362.91    2.86   0
  -5  10  -5   -2.73    2.04   0
  -4   1  -2  966.36    3.16   0
  -4   3  -3 1426.02    4.19   0
  -3   1  -2    0.56    0.76   0
  -3   9  -5   29.10    1.48   0
  -3  14  -6   89.81    2.14   0
  -2   1   8  202.73    1.84   0
  -2   3   9  135.22    1.81   0
  -2   9  -5  266.35    2.17   0
  -2  14  -6    5.95    1.45   0
  -1  -2   3 1059.95    1.69   0
  -1   2   8   13.54    1.39   0
  -1   4   9    1.65    1.53   0
  -1   6  -4  770.93    2.51   0
   0  -1   2   43.44    0.43   0
   0   2   7  344.96    2.23   0
   0  16  -6  252.21    2.20   0
   1   1   0 1349.49    1.38   0
   1   1   5  325.71    1.86   0
   1   2  -1   41.93    0.09   0
   1   2   6  187.83    1.75   0
   1   8  -4   -0.17    0.59   0
   1  18  -6    1.35    1.04   0
   3   4   0  753.14    1.80   0
   3   8   7  290.15    2.71   0
   4   6   4  268.21    2.37   0
   4   7  -1  400.28    1.41   0
   4  11   7   21.88    2.12   0
   5   8   1  703.84    2.61   0
   5   8   2   36.46    1.15   0
   5  13   6   14.52    1.76   0
   6  12   0  396.47    2.33   0
   6  12   3  329.60    2.89   0
   6  13   4    3.23    1.81   0
   6  16  -2  316.75    1.73   0
   6  21  -3   -1.81    0.87   0
   7  17   2   26.61    1.94   0
   7  18   0   20.98    1.53   0
   7  18   2    1.65    1.41   0
 -11   0   4  335.56    2.38   0
 -11   4   0  173.79    2.52   0
 -10  -1   4  437.29    2.54   0
 -10   0   2    5.07    1.27   0
 -10   1   1  100.30    1.85   0
 -10   7  -2  124.94    2.77   0
  -9  -2   4   22.30    0.84   0
  -9  -2   5  200.08    1.35   0
  -9  -1   2   40.05    1.55   0
  -9   1   0   78.86    1.72   0
  -9   3  -1  109.86    2.54   0
  -9   8  -3  137.33    2.58   0
  -8  -1   1   23.18    1.52   0
  -8   0   0  480.90    2.80   0
  -7  -3   5  474.04    1.38   0
  -7   5  -3    2.98    1.64   0
  -6   2  -2    7.02    1.30   0
  -6  12  -5  124.29    2.84   0
  -5  -3   2   36.97    0.75   0
  -5  -1   8   11.67    0.72   0
  -4   1   9  158.56    1.58   0
  -4   6  -4  262.17    2.30   0
  -4  10  -5  146.27    2.72   0
  -3   0   8  264.31    1.77   0
  -3  15  -6    3.04    1.71   0
  -2   6  -4  175.71    1.64   0
  -2  15  -6  253.42    2.88   0
   0   7  -4   85.91    0.93   0
   1   0   2 4929.60    4.36   0
   1   5   8  143.44    2.08   0
   1  19  -6   11.87    1.17   0
   3   3   2  148.91    1.20   0
   3   3   3   46.78    1.11   0
   4   5   2 1387.88    3.50   0
   4   5   3   22.30    1.48   0
   5   8   3  359.92    2.39   0
   5  12   6   22.30    1.81   0
   5  14  -3  179.75    1.01   0
   5  19  -4    6.59    0.50   0
   6  11   1   11.49    1.12   0
   6  11   2   11.56    1.24   0
   6  13  -1  199.60    1.72   0
   6  20  -3    5.59    0.86   0
   7  16   1    1.79    1.65   0
   7  16   2   14.61    1.72   0
   7  17   0   57.67    1.69   0
   7  19  -1   67.64    1.62   0
   7  20  -1    7.22    1.06   0
 -11   1   3    6.05    1.46   0
 -11   3   1   59.59    2.14   0
 -10   3   0    0.63    2.04   0
 -10   5  -1    9.36    2.18   0
  -8   2  -1  343.53    2.71   0
  -8   4  -2  218.66    2.55   0
  -8   7  -3   95.91    2.10   0
  -7  -3   4   15.46    0.72   0
  -7   1  -1  153.12    1.85   0
  -7   9  -4   96.06    2.17   0
  -6  -1   0    9.37    1.01   0
  -5   4  -3   88.11    1.69   0
  -5   7  -4  284.49    2.66   0
  -3  10  -5   24.75    1.87   0
  -3  16  -6  150.18    2.80   0
  -2  10  -5  113.55    1.94   0
  -2  16  -6    5.31    1.87   0
  -1  -2   4   24.64    0.56   0
  -1  -1   6  646.11    2.37   0
  -1   2  -2  444.00    1.49   0
  -1   4  -3  973.24    2.49   0
  -1  16  -6    8.14    1.58   0
   0   5   9    3.82    1.41   0
   0  11  -5    8.25    1.11   0
   0  17  -6    1.30    1.28   0
   1   0   4 1024.13    2.72   0
   1  12  -5    9.16    0.60   0
   2   2   5  845.30    3.07   0
   2   3   6   61.65    1.71   0
   2  14  -5  313.51    1.32   0
   3   3   1  259.81    1.31   0
   3   3   4    7.50    1.45   0
   3   7   7    2.75    1.40   0
   4   5   1  249.88    1.46   0
   4   6   5    9.48    1.70   0
   4  10   7    6.52    1.54   0
   5   8   4    5.03    1.25   0
   5   9   5  317.85    2.95   0
   5  11  -2  339.10    1.48   0
   6  11   0   76.82    1.50   0
   6  11   3   -1.52    1.37   0
   6  12   4  155.62    2.21   0
   6  13   5    1.12    2.06   0
   6  15  -2   57.89    0.97   0
   6  19  -3   24.06    0.87   0
   7  15   1   92.36    2.07   0
   7  15   2  129.13    2.26   0
   7  16   0   -1.23    1.44   0
   7  16   3    1.78    1.48   0
   7  18  -1   -0.57    1.20   0
 -11   2   2   56.92    1.66   0
 -11   5   0   24.05    1.80   0
 -10   8  -2   13.49    1.85   0
  -9   6  -2  266.51    2.97   0
  -8  -2   3  795.57    2.88   0
  -7   0   0  143.16    2.00   0
  -7   6  -3    2.52    1.55   0
  -7  10  -4   24.62    2.26   0
  -6   5  -3   21.10    1.49   0
  -6  13  -5   -0.74    1.78   0
  -5   2  -2  316.16    2.26   0
  -4  -2   7   21.70    0.66   0
  -4   4  -3  276.58    2.14   0
  -4   7  -4  146.98    2.30   0
  -4  11  -5   -0.36    1.52   0
  -3  17  -6   37.58    2.24   0
  -2   2   9   64.29    1.45   0
  -2  17  -6   14.61    2.01   0
  -1  17  -6   11.41    1.73   0
   0   0   6 1538.98    3.73   0
   0   1   7   18.08    1.11   0
   0  18  -6   34.87    1.47   0
   1  20  -6    5.42    1.02   0
   2   1   2  228.82    1.22   0
   2   4   7   23.87    1.76   0
   2   6   8    2.28    1.38   0
   3   6   7  119.73    2.29   0
   4   5   4  848.40    3.37   0
   4   7   6   35.57    2.02   0
   4   9   7   75.18    1.99   0
   5   7   1  518.15    2.26   0
   5   7   3  228.68    2.02   0
   5   9  -1  166.69    1.20   0
   5  10   6   95.16    2.48   0
   6  10   1   39.34    1.21   0
   6  10   2  645.09    3.08   0
   6  10   3   -0.10    1.76   0
   6  12  -1  258.53    1.82   0
   7  14   1    1.55    1.56   0
   7  14   2    9.01    1.92   0
   7  15   0  222.85    2.22   0
 -11   1   4    5.13    1.39   0
 -11   4   1   63.77    2.16   0
 -10   1   2  170.06    2.25   0
 -10   2   1    0.31    1.39   0
 -10   4   0    1.15    1.81   0
 -10   6  -1    9.55    2.02   0
  -9  -1   3   46.15    1.15   0
  -9   7  -2    7.27    2.22   0
  -9  10  -3   81.02    2.35   0
  -8  -2   6   54.58    0.74   0
  -8   1   0  168.43    1.95   0
  -8   5  -2  482.15    3.38   0
  -7  -2   2   22.84    0.99   0
  -7  -1   1  509.64    2.63   0
  -6   1  -1    8.51    1.13   0
  -6   3  -2    0.21    1.27   0
  -6   9  -4    1.40    1.69   0
  -6  14  -5   93.57    2.38   0
  -5  -2   1  530.42    1.95   0
  -4  -1   8  386.35    1.74   0
  -4   2  -2   43.51    1.21   0
  -3  -3   5  413.06    1.12   0
  -3   1   9   -0.60    0.94   0
  -3   4  -3 1134.66    3.48   0
  -3   7  -4   30.43    1.60   0
  -2  -2   6   24.01    0.90   0
  -2  -1   0  203.43    0.84   0
  -2   0   8  314.09    2.06   0
  -2   4  -3   53.14    1.04   0
  -2   7  -4  224.70    2.02   0
  -2  11  -5  158.39    2.18   0
  -1  -2   2  495.47    0.80   0
  -1   1   8  113.59    1.52   0
  -1   7  -4  382.14    1.92   0
  -1  11  -5   70.99    1.63   0
  -1  18  -6    7.89    1.61   0
   0  -1   5    2.94    0.78   0
   0   2   8   41.48    1.72   0
   0   4   9   21.87    1.69   0
   0  19  -6    4.39    1.39   0
   1   1   6  377.02    2.21   0
   1   2   7  381.25    2.72   0
   3   3   5  114.63    1.84   0
   3   8   8   -1.63    1.58   0
   3  17  -5    5.66    0.44   0
   4   4   3  261.72    2.12   0
   4   8  -2    6.38    0.54   0
   5   7   4  276.07    2.40   0
   5   8   5  106.09    1.95   0
   6  10   4  330.52    3.02   0
   6  12   5  121.22    2.22   0
   6  14  -2   78.90    1.13   0
   6  18  -3   25.87    0.90   0
   7  13   2    6.42    1.64   0
   7  14   3    7.35    1.46   0
 -11   1   5    7.90    1.21   0
 -11   2   3  228.83    2.43   0
 -11   3   2   -3.34    1.87   0
 -11   6   0  164.29    2.49   0
 -10   0   4   22.29    1.28   0
  -9   0   2  435.09    2.55   0
  -9   1   1  100.29    1.70   0
  -8  -1   2   -0.77    1.02   0
  -8   9  -3  202.05    3.08   0
  -7   2  -1   28.63    1.36   0
  -7   7  -3  308.66    2.93   0
  -6  -3   5  220.28    0.82   0
  -6   6  -3  405.98    2.93   0
  -4  -2   1   17.61    0.74   0
  -3   2  -2 1218.80    3.18   0
  -2   2  -2  144.71    1.11   0
  -1  -2   5   15.48    0.69   0
  -1  19  -6    3.74    1.71   0
   0   5  -3   45.05    0.73   0
   0  12  -5  300.26    2.03   0
   1   5   9   33.38    1.96   0
   1  13  -5  533.03    2.05   0
   2   5   8  294.88    2.79   0
   3   2   3 1901.68    4.06   0
   3   4   6  284.73    2.40   0
   3   7   8   -1.14    1.99   0
   4   4   4   39.19    1.73   0
   4   5   0 2048.79    3.44   0
   4   5   5    2.78    1.34   0
   4   6   6  270.26    2.55   0
   4   8   7   34.69    1.78   0
   5   6   2  777.25    2.96   0
   5   6   3    8.83    1.14   0
   5   7   0  153.33    1.51   0
   5   9   6   75.43    2.07   0
   5  13  -3   48.01    0.72   0
   5  18  -4    6.71    0.41   0
   6   9   1    1.82    1.27   0
   6   9   2    5.56    1.19   0
   6  10   0  776.48    2.85   0
   6  11   5   -0.76    1.61   0
   7  13   1  167.11    2.00   0
   7  13   3  139.51    2.11   0
   7  14   0   18.08    1.14   0
   7  16  -1    2.58    0.93   0
   7  20  -2    1.64    0.82   0
 -11   5   1   31.03    2.10   0
 -11   7   0   33.91    2.21   0
 -10   0   6   71.02    1.22   0
 -10   3   1  287.51    2.82   0
 -10   7  -1  273.01    3.00   0
  -9  -1   4   45.53    1.24   0
  -9  -1   6  148.88    1.23   0
  -9   3   0   -2.37    1.38   0
  -9   5  -1   -3.69    1.49   0
  -8  -2   5  253.93    1.43   0
  -8   6  -2  223.16    2.56   0
  -7   8  -3   16.77    2.31   0
  -6   0   0 2046.69    4.59   0
  -6  10  -4  377.13    3.15   0
  -5  -3   3  145.23    0.93   0
  -5   1  -1  410.81    2.28   0
  -5   9  -4   26.01    1.62   0
  -5  14  -5   23.99    1.88   0
  -4   5  -3   24.11    1.63   0
  -4   8  -4   20.58    1.48   0
  -4  13  -5  121.40    2.60   0
  -3  -2   1 2497.36    2.81   0
  -3  -1   0  238.56    1.15   0
  -3  12  -5  284.32    2.66   0
  -2   1   9   20.38    1.32   0
  -1  12  -5    0.43    1.39   0
   0   8  -4  112.46    1.07   0
   2   3  -1 2251.48    1.85   0
   2   3   7  319.95    2.57   0
   3   2   4    3.52    0.97   0
   3   5   7   15.34    1.48   0
   3   6  -2  911.60    1.26   0
   4   4   1   58.01    0.97   0
   4   6  -1   22.69    0.54   0
   5   6   1  418.37    2.04   0
   5   6   4  357.76    2.62   0
   5   7   5  318.81    2.71   0
   5   8  -1  553.16    2.01   0
   5   8   6    0.33    1.88   0
   5  10  -2  647.85    1.91   0
   6   9   4    1.16    1.38   0
   6  10   5   46.36    2.21   0
   6  11  -1  169.74    1.42   0
   6  17  -3   30.15    0.82   0
   7  12   2   40.02    1.50   0
   7  12   3    0.13    1.67   0
   7  13   0    8.55    1.36   0
   7  15  -1  100.41    1.63   0
   7  19  -2    1.57    0.80   0
 -11   2   4   38.68    1.60   0
 -10   1   3   85.36    1.59   0
 -10   2   2    2.94    1.33   0
 -10   5   0  145.57    2.27   0
  -9   2   1  229.54    2.46   0
  -8   2   0  177.15    2.03   0
  -8  10  -3    4.20    1.78   0
  -7  -2   3    8.96    1.09   0
  -7   3  -1  459.40    3.03   0
  -7   5  -2  430.37    3.06   0
  -7  13  -4   13.48    1.76   0
  -6  -2   2   35.33    0.88   0
  -6  -1   1    9.62    1.20   0
  -6   4  -2  523.96    3.00   0
  -6   7  -3   72.98    1.77   0
  -6  11  -4    4.19    1.61   0
  -5  15  -5   95.92    2.29   0
  -3   5  -3   -0.50    1.30   0
  -3  13  -5   27.24    2.02   0
  -1  -1   7  481.06    2.35   0
  -1   8  -4   21.83    1.24   0
   0   3  -2   17.50    0.35   0
   0   3   9   42.47    1.54   0
   1  -1   3   66.31    0.78   0
   1   0   6  887.14    3.31   0
   1   1   7  159.89    2.04   0
   1   9  -4  277.43    1.27   0
   2   4   8   11.23    1.80   0
   2  15  -5    0.17    0.64   0
   3   3   0  178.68    0.96   0
   4   4   5  242.56    2.21   0
   4   5   6  490.25    3.15   0
   6   8   3  440.48    2.81   0
   6   9   0  268.81    2.05   0
   6  13  -2   54.55    0.89   0
   7  11   2  264.95    2.60   0
   7  12   4   29.35    1.99   0
   7  18  -2    7.83    1.06   0
   8  16   2   50.47    2.05   0
   8  17   1    9.92    1.36   0
 -11   3   3    9.56    1.59   0
 -11   4   2  137.27    2.13   0
 -11   6   1   17.39    2.01   0
 -10   4   1   -4.96    1.76   0
 -10   6   0    6.70    1.90   0
  -9   1   2   35.84    1.70   0
  -9   4   0  115.49    2.27   0
  -9   9  -2   26.27    1.86   0
  -8  -1   3   95.33    1.56   0
  -8   1   1   23.96    1.68   0
  -8  11  -3    3.57    1.72   0
  -7   9  -3  151.89    2.33   0
  -7  14  -4    8.41    1.79   0
  -4  -3   6  232.53    0.81   0
  -4   1  -1 1067.76    3.06   0
  -4   3  -2  153.72    1.63   0
  -2   5  -3    1.40    1.09   0
  -2   8  -4    9.19    1.11   0
  -2  13  -5  194.43    2.46   0
  -1   0   8    1.37    0.97   0
  -1   5  -3    9.55    0.61   0
   0  -2   4  259.22    1.39   0
   0   1   8   56.78    1.46   0
   0  13  -5   85.20    1.48   0
   1   2   8    1.19    1.80   0
   1   4   9  135.49    2.16   0
   1  14  -5   72.98    1.19   0
   2   0   4  110.31    1.26   0
   2   1   6   63.14    1.67   0
   2   2   7   79.77    2.00   0
   2   7  -3  281.02    0.58   0
   3   2   1 3369.89    4.28   0
   3   4   7  286.85    2.60   0
   4   3   2  151.36    1.42   0
   4   3   4   73.15    1.43   0
   4   6   7   11.88    1.55   0
   5   5   2  257.64    1.87   0
   5   5   3   88.57    1.50   0
   5   5   4  722.44    3.63   0
   5   6   5   14.97    1.47   0
   5   7   6   87.69    2.08   0
   6   8   1  577.94    2.61   0
   6   8   4    6.00    1.41   0
   6   9   5   15.97    1.66   0
   6  10   6   77.77    2.53   0
   7  11   1   46.81    1.69   0
   7  11   3   25.58    1.51   0
   7  11   4  122.85    2.45   0
   7  12   0    8.97    1.35   0
   7  14  -1   28.27    1.09   0
   7  17  -2   26.53    1.21   0
   8  16   1    8.15    1.30   0
   8  17   0   18.22    1.49   0
   8  18   0   -0.50    1.19   0
 -11   2   5   56.94    1.35   0
 -10   1   4  462.30    2.75   0
  -9   7  -1   61.76    2.32   0
  -9  10  -2  216.14    2.85   0
  -8   0   2  689.85    2.86   0
  -8   3   0    4.70    1.59   0
  -8   5  -1   47.97    1.67   0
  -8   8  -2   13.02    2.21   0
  -7  -1   2 1071.54    3.16   0
  -7   6  -2   74.22    1.87   0
  -6   5  -2   13.05    1.84   0
  -5   0   0  259.87    1.71   0
  -5   4  -2  287.28    2.42   0
  -5  11  -4  283.56    3.04   0
  -4  -3   3 3114.12    2.51   0
  -4   6  -3   53.00    1.41   0
  -4  15  -5   -0.22    1.67   0
  -3   9  -4   31.78    1.89   0
  -2  -1   8  193.65    1.69   0
  -1   1   9  128.09    1.99   0
   0  -2   3  697.34    1.72   0
   0   2   9   84.00    1.93   0
   1  -1   2 2909.03    3.47   0
   1  -1   5  331.51    1.87   0
   2   0   2  743.64    2.07   0
   3   1   3    3.26    0.90   0
   3   1   4  129.16    1.69   0
   3   4  -1 2396.40    2.66   0
   3  18  -5   16.09    0.54   0
   4   4   6  213.03    2.65   0
   4  10  -3   -0.20    0.34   0
   5   5   1    2.95    1.20   0
   5   6   0  364.78    1.76   0
   6   7   3   71.86    1.65   0
   6   7   4   26.27    1.88   0
   6   8   5  463.63    3.62   0
   6  10  -1   48.23    0.99   0
   6  16  -3   44.96    0.84   0
   7  10   2   16.90    1.39   0
   7  10   3    8.42    1.41   0
   8  14   2   69.00    2.09   0
   8  16   0   83.89    1.81   0
 -11   3   4    0.38    1.47   0
 -11   5   2   12.03    1.48   0
 -11   7   1   14.85    2.02   0
 -10   2   3    9.93    1.56   0
 -10   3   2   27.72    1.48   0
  -9   3   1  288.29    2.63   0
  -8  13  -3   86.19    2.83   0
  -7   2   0    3.10    1.40   0
  -7  10  -3    8.31    1.65   0
  -6   1   0    9.75    1.01   0
  -6  13  -4    0.56    1.61   0
  -5  -2   2  551.71    1.89   0
  -5   2  -1 1853.62    4.43   0
  -4  10  -4   22.68    1.48   0
  -4  16  -5   19.60    1.74   0
  -3  -3   6    3.80    0.53   0
  -3   1  -1  331.32    1.58   0
  -3  15  -5   15.99    2.04   0
  -2   1  -1 2456.22    3.41   0
  -2   9  -4  607.43    3.06   0
  -2  14  -5    7.34    1.75   0
  -1   3  -2   26.85    0.73   0
   0  -2   5 1106.07    2.79   0
   0   9  -4   19.57    1.08   0
   0  14  -5  382.01    2.39   0
   2  16  -5    1.89    0.86   0
   3   3   7    4.12    1.39   0
   4   3   5  264.05    2.21   0
   4   4   0  220.34    1.24   0
   5   4   3   89.91    1.82   0
   5   5   5   53.19    1.68   0
   5   6   6  103.55    2.04   0
   5  17  -4   25.75    0.41   0
   6   7   1   68.79    1.23   0
   6   8   0    6.08    0.92   0
   6   9   6   10.58    1.64   0
   6  12  -2  116.62    1.06   0
   7  10   1   16.02    1.19   0
   7  11   0  655.26    3.02   0
   7  11   5   33.21    1.86   0
   7  16  -2   -1.69    0.96   0
   8  14   3   37.68    1.82   0
   8  18  -1   10.57    1.35   0
 -11   4   3  139.76    2.01   0
 -10   1   5   78.08    1.47   0
 -10   5   1    3.59    1.42   0
  -9   0   4  245.20    1.76   0
  -9   2   2   38.81    1.63   0
  -9  12  -2   86.59    2.67   0
  -8  -1   4  298.92    1.82   0
  -8  -1   7    2.76    0.47   0
  -8   6  -1   27.74    1.98   0
  -8   9  -2   22.33    1.66   0
  -7   7  -2    6.13    1.53   0
  -7  11  -3   25.77    1.73   0
  -6   3  -1    6.68    1.14   0
  -6   9  -3    9.57    1.54   0
  -6  14  -4   23.08    1.76   0
  -5  12  -4   64.38    1.89   0
  -4   0   0  941.89    2.67   0
  -4  17  -5   52.49    1.94   0
  -4  18  -5    1.90    2.02   0
  -3   6  -3  394.57    2.31   0
  -2   3  -2   25.95    0.73   0
  -1   9  -4  161.61    1.51   0
  -1  14  -5   39.57    1.46   0
   0  -1   7   17.13    1.06   0
   0   0   8  379.39    2.65   0
   1  -1   6  363.34    2.37   0
   1   1   8  118.04    2.10   0
   1  15  -5   45.81    1.24   0
   2   1   7  186.89    2.30   0
   3   1   5   48.10    1.25   0
   3  12  -4  139.55    0.53   0
   4   2   3  541.56    2.51   0
   5   4   2  279.24    1.92   0
   5   7  -1  295.86    1.46   0
   5   9  -2  158.38    1.12   0
   5  12  -3  222.49    0.97   0
   6   6   2  504.13    2.80   0
   6   6   4  287.49    2.77   0
   6   8   6    1.49    2.06   0
   7   9   2  261.51    2.32   0
   7   9   4   95.53    2.40   0
   7  10   5   -3.76    1.95   0
   8  13   1   79.07    2.06   0
   8  15   0   10.28    1.21   0
 -11   3   5   22.47    1.48   0
 -11   6   2  140.08    2.22   0
 -11   8   1  146.05    2.48   0
 -10   4   2    0.87    1.87   0
 -10   8   0   13.63    1.64   0
  -9   1   3   45.53    1.20   0
  -8   2   1  826.35    3.35   0
  -8   4   0  267.44    2.32   0
  -8  10  -2   93.32    2.42   0
  -7  -2   5   26.57    0.69   0
  -7  -2   6    1.19    0.49   0
  -7   1   1  466.36    2.58   0
  -7  12  -3   -0.39    2.16   0
  -6   6  -2  523.30    3.03   0
  -6  15  -4    3.18    1.77   0
  -5   5  -2  264.20    2.13   0
  -5   8  -3  363.43    2.67   0
  -5  13  -4   12.36    2.04   0
  -4  -2   8    3.79    0.71   0
  -4  -1   9  134.29    1.20   0
  -4   4  -2  265.71    1.97   0
  -4   7  -3  648.91    3.11   0
  -4  11  -4  331.32    2.68   0
  -3  17  -5    3.60    1.93   0
  -2  -3   3 2415.20    1.60   0
  -2   6  -3    5.76    1.16   0
  -2  15  -5    0.32    1.40   0
  -1  -3   4  173.97    1.01   0
  -1  -2   7   10.32    1.19   0
  -1  -1   8  115.10    1.47   0
  -1  15  -5  147.90    2.20   0
   0  -2   6    8.53    1.17   0
   0   6  -3  290.74    1.34   0
   0  15  -5   29.78    1.44   0
   1  10  -4  138.51    1.13   0
   2  -1   4 1590.98    3.80   0
   2   0   6  343.67    2.26   0
   3  19  -5    8.36    0.62   0
   4   2   2   43.00    1.06   0
   4   2   5  367.20    2.74   0
   4   5  -1    4.18    0.63   0
   4   7  -2 1142.13    1.92   0
   5   4   5   59.33    1.72   0
   5   6   7   29.08    2.06   0
   6   9  -1    5.13    0.81   0
   6  15  -3    2.97    0.62   0
   7   9   1  191.73    1.91   0
   7  10   0   31.50    1.52   0
   7  15  -2   37.31    0.92   0
   8  12   3   91.04    2.03   0
 -11   4   4  171.68    2.25   0
 -11   5   3   -0.01    1.29   0
 -10   2   4    0.30    1.02   0
 -10   3   3  259.26    2.49   0
 -10   6   1    2.31    1.39   0
  -9   0   6  281.86    1.70   0
  -9   4   1   82.36    1.73   0
  -9  13  -2    5.15    1.77   0
  -8  -1   5    4.02    0.85   0
  -8   1   2    3.88    1.07   0
  -8   7  -1   61.37    2.17   0
  -7  -1   3  306.86    1.84   0
  -7   0   2   86.10    1.47   0
  -7   5  -1   45.85    1.49   0
  -6  -1   2  310.70    1.63   0
  -6  17  -4    4.99    2.21   0
  -5  -2   8    4.84    0.46   0
  -5   1   0  413.78    2.19   0
  -4   2  -1   73.01    1.13   0
  -3  -2   8    8.24    0.88   0
  -3  18  -5   84.12    2.30   0
  -2  10  -4   43.61    1.40   0
  -1  -3   5 1148.17    2.54   0
  -1   6  -3    7.76    0.67   0
   1  -2   4   65.13    0.91   0
   1   2   9   70.73    1.81   0
   2  -1   3 1279.07    3.03   0
   2  17  -5    3.40    0.85   0
   3   0   4  506.80    2.42   0
   3   1   6   57.23    1.45   0
   5   3   3  539.70    2.73   0
   5   3   4   76.23    1.97   0
   5   4   1  280.36    1.74   0
   5   5   0 1687.85    3.55   0
   6   5   4   25.69    1.89   0
   6   6   1  287.80    1.93   0
   6   7   0   75.85    1.23   0
   6   7   6    1.22    1.57   0
   6  11  -2   79.45    1.05   0
   7   8   2   14.11    1.38   0
   7   8   4   12.40    1.47   0
   7   9   5   85.75    2.08   0
   7  20  -3    5.96    0.77   0
   8  11   3    1.16    1.81   0
   8  16  -1   13.22    1.11   0
 -11   7   2    6.04    1.46   0
 -10   9   0  100.62    2.18   0
  -9   3   2    7.37    1.54   0
  -9   7   0   30.13    2.01   0
  -8  -1   6   42.58    0.80   0
  -8  11  -2   95.93    2.16   0
  -7   9  -2  256.83    2.90   0
  -6   2   0  248.04    1.85   0
  -6   7  -2   20.09    1.41   0
  -6  11  -3    0.09    1.59   0
  -5   3  -1  376.07    2.22   0
  -5   9  -3  288.73    2.48   0
  -4  -1   1 1325.91    2.67   0
  -4   8  -3  305.63    2.48   0
  -3   0   0  970.93    2.23   0
  -3   4  -2  938.20    2.96   0
  -3  11  -4    7.87    1.36   0
  -3  19  -5    1.52    1.86   0
  -2  -2   8  105.82    1.38   0
  -2  17  -5   54.51    2.10   0
  -1  10  -4  272.86    1.94   0
  -1  16  -5    4.42    1.33   0
   0  -2   2  221.47    0.84   0
   0  10  -4  782.81    2.70   0
   1  -2   3  433.05    1.73   0
   1  -2   5  163.81    1.45   0
   1  -1   7  164.59    1.99   0
   1   0   8  306.55    2.66   0
   1  16  -5   17.96    0.95   0
   2  11  -4  182.01    0.95   0
   3   1   1  328.27    1.46   0
   3   2   0  102.78    0.80   0
   4   1   3  303.52    2.23   0
   4   1   4  875.18    3.50   0
   4   3   7  159.75    2.24   0
   5   3   2   22.62    1.11   0
   5   3   5  683.18    3.80   0
   5   4   6   77.76    2.00   0
   5   5   7    8.90    1.93   0
   6   6   6  185.63    2.85   0
   7   7   3  318.32    2.84   0
   7   8   1   -0.23    1.13   0
   7   8   5   56.10    1.96   0
   7   9   0  113.88    1.71   0
   7  11  -1    9.37    1.27   0
   7  14  -2   14.35    1.00   0
   7  19  -3   43.07    0.91   0
   8  11   1    1.38    1.60   0
   8  11   4   61.15    1.95   0
   8  13   0    1.71    1.19   0
   8  15  -1    2.07    1.23   0
 -11   4   5   40.08    1.59   0
 -11   6   3    8.23    1.66   0
 -11   8   2   18.27    2.05   0
 -10   2   5    6.70    0.92   0
 -10   5   2  227.87    2.40   0
 -10   7   1  189.42    2.39   0
 -10  10   0    1.62    1.57   0
  -9   1   4   46.54    1.14   0
  -9   2   3  193.71    2.09   0
  -9   5   1   18.03    1.76   0
  -8   3   1    9.30    1.17   0
  -8   8  -1  246.02    2.58   0
  -8  12  -2   17.38    1.86   0
  -7   6  -1    8.34    1.30   0
  -6  12  -3  354.83    3.29   0
  -5   6  -2  769.00    3.32   0
  -5  15  -4   66.11    2.03   0
  -5  16  -4    3.81    2.01   0
  -4  -3   7  427.54    1.33   0
  -4   5  -2 1427.54    3.98   0
  -4  13  -4   10.68    1.56   0
  -3  -3   7  124.31    1.06   0
  -3  12  -4   64.96    1.93   0
  -3  20  -5   17.41    1.69   0
  -2  11  -4  681.67    3.34   0
  -2  18  -5   11.59    1.90   0
  -1  17  -5   16.01    1.90   0
   0  -2   7  352.82    2.29   0
   1   1   9   10.76    1.71   0
   1   4  -2   65.77    0.36   0
   1  17  -5   76.28    1.47   0
   2  -1   6   64.19    1.39   0
   2   1   0  210.26    0.85   0
   2  18  -5   72.64    1.31   0
   3   0   2 6915.07    6.96   0
   3   1   7   12.94    1.42   0
   3  20  -5    5.81    0.70   0
   4   3   0   65.79    0.83   0
   5   6  -1  140.00    1.24   0
   6   5   5   -1.67    1.44   0
   6   8  -1  857.38    2.74   0
   6  14  -3   80.85    0.85   0
   8  10   4  133.36    2.30   0
   8  12   0  119.37    1.92   0
   8  19  -2   -0.19    0.83   0
   9  15   1    0.09    1.58   0
 -11   5   4   24.60    1.42   0
 -10   3   4   12.44    1.18   0
 -10   4   3    9.33    1.29   0
 -10   8   1   -3.19    1.77   0
 -10  11   0  143.49    2.74   0
  -9  11  -1   28.16    1.89   0
  -8   0   4  232.57    1.74   0
  -8   2   2  196.57    2.07   0
  -8  13  -2   10.78    2.23   0
  -7   2   1  261.11    1.93   0
  -7   4   0    6.87    1.49   0
  -7  15  -3    6.22    1.73   0
  -7  16  -3    3.51    2.05   0
  -6   5  -1   21.84    1.69   0
  -6   8  -2   17.22    1.40   0
  -5  10  -3   87.24    1.73   0
  -5  17  -4   46.62    2.42   0
  -4   9  -3  364.59    2.69   0
  -4  14  -4   40.14    1.77   0
  -2  -3   7  360.04    1.81   0
  -2   4  -2 1046.25    2.76   0
  -2   7  -3  515.99    2.39   0
  -2  19  -5  112.58    2.14   0
  -2  20  -5    9.69    1.96   0
  -1  -3   3 1911.31    2.27   0
  -1  -2   8   12.08    1.18   0
   0  -3   4   29.70    0.67   0
   2  -1   2  233.36    1.29   0
   3   0   6  795.42    3.48   0
   3   2   8   48.08    1.76   0
   3  21  -5    5.59    0.78   0
   4   1   2  929.96    2.92   0
   4   2   7   22.41    1.89   0
   5   2   3 1122.88    3.78   0
   5   2   4  263.00    2.26   0
   5   3   1  389.59    2.15   0
   5   3   6    1.92    1.46   0
   5   4   7   24.42    1.68   0
   5   8  -2   28.18    0.76   0
   6   4   3  361.57    2.50   0
   6   4   4  159.83    2.12   0
   6   5   1   23.36    1.04   0
   6   5   6   39.04    2.15   0
   6   6   0  500.67    2.44   0
   7   6   3    1.45    1.75   0
   7   7   1  331.88    2.51   0
   7   7   5  290.53    3.02   0
   7  13  -2   33.12    1.08   0
   7  18  -3    1.36    0.80   0
   8   9   4   26.37    2.04   0
   8  14  -1   94.87    1.44   0
   8  18  -2   -0.88    0.97   0
   9  13   2    4.76    1.81   0
   9  14   1  165.78    2.41   0
   9  16   0   43.65    1.72   0
 -11   7   3   14.66    1.79   0
 -11   9   2    1.68    1.61   0
 -10   6   2   12.25    1.43   0
 -10  12   0   25.51    2.27   0
  -9   1   5   57.38    1.33   0
  -9   4   2  106.34    1.97   0
  -8   1   3   92.34    1.55   0
  -8   4   1  228.79    2.36   0
  -8   9  -1  162.63    2.28   0
  -7   7  -1  333.48    2.61   0
  -7  17  -3   94.50    2.60   0
  -6   1   1    6.81    0.87   0
  -6  13  -3   37.44    1.82   0
  -5   7  -2    3.23    1.68   0
  -5  11  -3    2.88    1.75   0
  -5  18  -4    0.03    1.66   0
  -4   3  -1 2226.30    4.42   0
  -4  15  -4  148.75    2.56   0
  -3   8  -3 1226.03    3.87   0
  -3  13  -4   11.50    1.75   0
  -2   0   0 2536.68    2.90   0
  -2  12  -4  117.38    2.02   0
  -2  21  -5    3.08    1.92   0
  -1   7  -3 1005.50    2.92   0
  -1  11  -4  590.15    2.76   0
   0  -3   6   82.05    1.48   0
   0  18  -5  192.36    2.50   0
   1  -1   8  114.73    2.04   0
   1   7  -3 1926.34    2.58   0
   1  11  -4  270.74    1.52   0
   1  18  -5    0.52    1.39   0
   2  -2   4   99.76    1.43   0
   2  -1   7  189.45    2.26   0
   2   0   8    0.29    1.73   0
   2  19  -5    2.79    1.03   0
   3  -1   4  132.92    1.48   0
   3  -1   5   48.98    1.57   0
   3  22  -5   20.96    0.91   0
   4   0   4  649.26    3.10   0
   4   1   6  299.29    2.55   0
   4   3   8   38.48    1.90   0
   5   4   0  226.39    1.47   0
   6  10  -2  416.39    1.68   0
   7   6   5   14.79    2.22   0
   7   8   0   19.68    1.09   0
   8  13  -1  151.59    1.83   0
   8  17  -2   45.19    1.22   0
   9  15   0   14.69    1.58   0
 -11   6   4  234.47    2.43   0
 -10   5   3   28.51    1.81   0
 -10   9   1   61.10    1.87   0
  -9   3   3  119.21    1.87   0
  -9   9   0   18.13    1.59   0
  -9  13  -1    9.43    1.75   0
  -8  10  -1   34.49    2.09   0
  -8  15  -2   34.16    1.94   0
  -7   1   2 1022.01    3.17   0
  -6  14  -3  209.98    2.62   0
  -5  -1   2  873.28    2.35   0
  -5   2   0   18.74    0.93   0
  -5  19  -4    9.47    1.73   0
  -3  -1   1   50.46    0.55   0
  -3   5  -2  125.48    1.39   0
  -2   2  -1  361.34    1.43   0
  -1  -3   7  216.39    1.58   0
  -1   4  -2  662.70    1.89   0
   0   7  -3   61.66    0.96   0
   0  11  -4   98.05    1.24   0
   0  19  -5   16.36    1.80   0
   1  -2   7  350.08    2.34   0
   1  -1   1 1917.51    2.41   0
   2  20  -5    5.99    1.28   0
   3  -1   3    2.24    0.88   0
   3   1   8   11.54    1.57   0
   5   2   6    6.02    1.86   0
   5   3   7  142.87    2.39   0
   5  11  -3   21.85    0.50   0
   6   3   3  211.40    2.08   0
   6   3   4   21.83    1.52   0
   7   5   4  247.42    2.93   0
   7  17  -3   60.42    1.00   0
   8   8   2   12.88    1.70   0
   8   8   3  171.87    2.32   0
   8   8   4   16.22    1.65   0
   8   9   1  165.06    2.04   0
   8  16  -2   66.72    1.35   0
   9  12   2   85.37    1.96   0
   9  13   1   10.60    1.40   0
 -11   8   3  144.83    2.25   0
 -10   4   4   38.68    1.40   0
 -10   7   2  104.70    1.94   0
 -10  10   1   10.81    1.96   0
  -9   1   7   14.35    0.80   0
  -9   2   4   19.15    1.06   0
  -9   7   1  275.77    2.86   0
  -9  10   0   73.70    2.37   0
  -9  14  -1  174.93    2.75   0
  -8   7   0    4.46    1.40   0
  -8  16  -2   51.98    2.13   0
  -7   5   0 1933.61    5.13   0
  -7  12  -2   39.24    1.82   0
  -6  -1   3   16.75    0.87   0
  -6   0   2  772.33    2.47   0
  -6   6  -1  293.50    2.25   0
  -6  15  -3    2.71    1.56   0
  -4  10  -3  104.56    1.69   0
  -3   9  -3   68.96    1.72   0
  -1  12  -4  201.34    2.15   0
   0  -3   3  342.01    1.26   0
   0  20  -5   78.82    1.99   0
   1  -3   4  363.01    1.89   0
   1  -2   2  451.24    1.47   0
   1  20  -5    3.02    1.45   0
   2  -2   6   95.73    1.50   0
   2  21  -5    5.96    1.33   0
   3  -1   6   56.49    1.46   0
   3   3  -1   29.51    0.54   0
   4   0   6  203.56    2.59   0
   4   1   1 1026.56    2.90   0
   4   2   8   11.94    2.00   0
   4   4  -1   43.47    0.63   0
   5   1   3  255.79    2.04   0
   5   1   4  415.72    2.68   0
   5   1   5  189.85    2.40   0
   6   3   2   -1.06    1.39   0
   6   3   5   37.71    1.69   0
   6   4   1  896.57    3.17   0
   6   5   0   73.58    1.46   0
   6   7  -1  170.18    1.39   0
   6  13  -3   23.88    0.68   0
   7   5   5    8.62    1.62   0
   7   6   1    7.78    1.12   0
   7   7   0  625.64    2.91   0
   7   9  -1  887.64    3.15   0
   7  12  -2   18.22    0.85   0
   8   7   4   25.64    2.08   0
   8  10   0  190.23    1.92   0
   8  12  -1  117.87    1.71   0
   9  11   2   48.04    1.86   0
   9  12   1  124.19    2.02   0
   9  14   0   25.63    1.33   0
 -11   7   4   15.67    1.39   0
 -10   3   6   10.42    1.11   0
 -10   6   3   42.32    1.88   0
 -10   8   2   38.39    1.90   0
  -9   5   2   54.43    1.49   0
  -8   3   2    8.21    1.11   0
  -6  16  -3    2.91    1.66   0
  -5   5  -1    5.47    1.39   0
  -5   8  -2   36.96    1.36   0
  -5  13  -3   50.95    1.76   0
  -4  11  -3   43.02    1.79   0
  -4  18  -4    7.50    1.63   0
  -3  15  -4   10.96    1.48   0
  -2  -3   8   36.33    1.16   0
   0  21  -5    1.03    1.28   0
   0  22  -5   14.88    1.75   0
   1  -3   6    0.43    0.99   0
   1  21  -5    0.36    1.61   0
   2  -1   8  375.13    3.01   0
   2  12  -4  269.01    1.27   0
   2  22  -5   -3.38    1.23   0
   3  -1   2    3.26    1.02   0
   4   0   2   48.57    1.12   0
   5   1   6  441.06    3.40   0
   5   2   7   93.78    2.43   0
   5   5  -1   37.09    0.91   0
   6   2   4   82.02    2.13   0
   6   3   6    7.19    1.68   0
   6  20  -4   48.61    0.45   0
   7   5   6  152.86    2.83   0
   7  16  -3    0.71    0.70   0
   8   7   2  115.91    1.91   0
   8   8   1  239.85    2.26   0
   8  15  -2   13.58    1.21   0
   9  10   3   72.04    2.00   0
 -10   5   4  308.53    2.60   0
 -10  11   1   15.69    1.62   0
  -9   4   3   90.04    1.91   0
  -9  11   0   20.37    1.78   0
  -8   0   6  193.73    1.34   0
  -8   1   4  287.63    1.98   0
  -8   2   3  777.83    2.96   0
  -8   8   0   23.15    1.52   0
  -8  12  -1   71.24    2.04   0
  -7   9  -1  199.19    2.24   0
  -7  14  -2   11.29    1.57   0
  -6   2   1 1114.04    3.26   0
  -6   4   0  264.62    1.95   0
  -6   7  -1   64.13    1.86   0
  -6  17  -3    4.36    1.68   0
  -6  18  -3   73.10    2.50   0
  -5  14  -3    1.09    2.07   0
  -4   4  -1   54.94    1.14   0
  -4   7  -2  539.35    2.63   0
  -4  20  -4   -2.00    1.59   0
  -3   3  -1  257.10    1.50   0
  -3  16  -4  210.16    2.40   0
  -2  -4   5  610.86    1.56   0
  -2  -4   6  569.31    1.81   0
  -2   5  -2 3786.89    5.26   0
  -2  14  -4   12.46    1.29   0
  -1  -4   5   81.94    0.99   0
  -1  -4   6  126.43    1.30   0
  -1  -3   8    9.43    1.24   0
  -1  -2   9    0.82    1.20   0
  -1   2  -1  222.11    0.92   0
  -1  13  -4    1.60    1.45   0
   0  12  -4   60.13    1.18   0
   1  -2   8    0.64    1.23   0
   2  -2   7   86.89    1.63   0
   3  -2   4    3.12    0.94   0
   3  -2   5  139.49    1.64   0
   3   0   8  384.23    3.09   0
   4  -1   4  850.36    3.34   0
   4  -1   5   95.69    1.61   0
   4   1   8  101.13    2.66   0
   4   2   0  176.44    1.18   0
   4   6  -2    0.86    0.50   0
   5   3   0  430.79    2.03   0
   6   2   5  764.21    4.08   0
   6   9  -2   80.54    0.92   0
   7   4   5   30.78    1.77   0
   8   6   3   29.03    1.90   0
   8   6   4  126.61    2.28   0
   8   9   0  117.24    1.63   0
   9   9   3   -2.80    1.80   0
   9  15  -1    7.03    1.52   0
 -10   7   3  151.97    2.38   0
 -10   9   2    7.44    1.86   0
 -10  12   1   13.97    1.68   0
  -9   3   4   11.84    1.31   0
  -9   6   2  140.47    1.98   0
  -9  12   0    9.45    1.69   0
  -8   9   0  118.06    2.36   0
  -8  13  -1   80.16    1.96   0
  -7   2   2   18.69    1.02   0
  -7  10  -1   15.42    1.99   0
  -6  19  -3    3.27    1.82   0
  -5   1   1   18.13    0.72   0
  -5   3   0  419.64    2.09   0
  -5   9  -2   80.46    1.60   0
  -5  15  -3   50.54    2.29   0
  -4  -3   8    0.94    0.61   0
  -4  12  -3   65.69    1.63   0
  -3   1   0  228.89    1.20   0
  -3   6  -2 2933.48    5.22   0
  -3  10  -3  209.17    1.90   0
  -3  17  -4   16.31    1.64   0
  -2   9  -3  961.85    3.34   0
  -2  15  -4  342.11    2.78   0
  -1   8  -3  714.69    2.50   0
   0  -4   5  872.24    2.70   0
   1  -3   3 1561.29    3.07   0
   1  -3   7  442.75    2.57   0
   2  -3   4   21.35    1.19   0
   2  -3   5  680.57    2.80   0
   3  -2   6   33.39    1.38   0
   3  13  -4    1.95    0.45   0
   4  -1   3  306.25    2.04   0
   5   0   4  181.78    1.98   0
   5   1   7  124.11    2.65   0
   5   7  -2   41.76    0.79   0
   6   2   2    7.15    1.11   0
   6   3   1    6.43    0.98   0
   7   3   4   72.28    2.19   0
   7   4   2    0.05    1.13   0
   7   4   6   -0.30    2.08   0
   7   6   0   12.06    1.45   0
   7   8  -1   60.00    1.43   0
   7  11  -2  350.78    1.79   0
   8   6   5    9.00    1.71   0
   8   7   1   63.76    1.56   0
   9   9   2   29.12    1.53   0
   9  10   1   35.55    1.57   0
 -10   4   6   28.53    1.49   0
  -9  13   0    4.53    1.67   0
  -8   4   2  489.42    2.67   0
  -8  14  -1    8.13    1.74   0
  -7   0   4   46.05    0.99   0
  -7   1   3  307.55    1.98   0
  -7   7   0  623.92    3.38   0
  -7  16  -2   16.90    1.80   0
  -7  17  -2   26.28    2.27   0
  -6  12  -2   83.90    1.92   0
  -5   6  -1  409.70    2.35   0
  -5  16  -3    8.62    2.01   0
  -4   2   0  170.96    1.26   0
  -4   8  -2    1.52    1.42   0
  -3  -4   6  176.41    0.88   0
  -3  18  -4   34.56    1.75   0
  -2  -4   7  265.33    1.55   0
  -1  -4   4  224.78    1.10   0
  -1  14  -4  137.53    1.98   0
   0  -4   6  732.74    2.67   0
   0  -3   8    9.31    1.06   0
   0  -2   9   85.69    1.63   0
   0  13  -4    6.55    1.27   0
   2  -2   8   -0.50    1.64   0
   2  -1   1 2439.63    3.37   0
   3  -1   8   15.15    1.86   0
   4   9  -3 1359.84    1.38   0
   5   0   6   74.60    1.88   0
   6   1   3   14.15    1.67   0
   6   1   4   11.10    1.50   0
   6   4   0  273.48    1.78   0
   7  15  -3   29.49    0.80   0
   8   5   3   28.97    1.60   0
   8   5   4  151.58    2.42   0
   8   5   5   25.45    2.15   0
   8   8   0   22.29    1.20   0
   9   8   2   -3.94    1.74   0
   9   9   1   -3.77    1.71   0
   9  11   0   21.63    1.31   0
   9  14  -1   52.38    1.41   0
 -10   5   5    7.67    1.44   0
 -10   6   4   20.76    1.37   0
 -10   8   3   32.08    2.05   0
 -10  10   2    5.74    1.55   0
  -9   2   7   59.88    1.10   0
  -9   5   3    7.21    1.16   0
  -9   7   2   15.21    1.39   0
  -8   3   3  132.49    1.78   0
  -8   7   1   32.27    1.86   0
  -8  10   0  198.49    2.38   0
  -8  15  -1   21.16    1.85   0
  -6   1   2  291.11    1.67   0
  -6  13  -2    3.89    1.55   0
  -5  10  -2  301.68    2.40   0
  -5  17  -3   15.65    1.62   0
  -4  13  -3  759.15    3.64   0
  -3  11  -3    3.02    1.12   0
  -3  20  -4   54.71    1.89   0
  -3  21  -4   -0.21    1.91   0
  -1   5  -2  920.17    2.37   0
   0  -4   4  389.51    1.58   0
   0  -4   7  338.65    2.27   0
   0   8  -3  858.02    2.38   0
   1  -4   5  193.87    1.78   0
   1  -2   9   71.37    1.93   0
   2  -3   3 1304.15    3.28   0
   2  -3   7  312.20    2.70   0
   3  -2   7  423.87    2.96   0
   4  -2   4  327.22    2.51   0
   4  -1   2  943.50    3.21   0
   4  -1   7   52.75    1.75   0
   4   0   8  105.89    2.22   0
   5   0   2  295.34    2.30   0
   6   1   6   45.76    2.17   0
   7   3   2   54.65    1.44   0
   7   3   6   54.50    2.07   0
   7   4   1    7.20    1.10   0
   9   7   3   30.85    2.04   0
   9  13  -1  135.09    1.93   0
 -10  11   2   98.99    2.10   0
  -9   4   4  122.29    1.81   0
  -9  15   0   14.18    1.72   0
  -9  16   0   41.96    2.32   0
  -8   2   4   41.59    1.38   0
  -8   5   2  104.48    1.93   0
  -8  11   0   35.51    2.27   0
  -8  16  -1    8.59    1.78   0
  -8  17  -1    8.23    2.13   0
  -7   3   2    9.31    1.40   0
  -7   8   0   20.66    1.75   0
  -7  12  -1    5.38    1.97   0
  -6  -2   6   41.49    0.53   0
  -6   9  -1    1.51    1.67   0
  -5   0   2 1056.08    2.50   0
  -5  11  -2  170.23    2.37   0
  -5  18  -3   13.63    1.73   0
  -5  19  -3   36.85    2.33   0
  -4  -1   2 1159.68    2.21   0
  -4   5  -1  245.46    1.76   0
  -3  -4   5  774.17    1.20   0
  -3  -4   7  226.89    1.19   0
  -2   3  -1 1283.27    2.64   0
  -2   6  -2  134.46    1.40   0
  -2  17  -4  116.45    1.91   0
  -2  18  -4    4.45    1.85   0
  -1   9  -3  240.78    1.76   0
   1  -4   4 1368.84    3.35   0
   1  -4   6  110.96    1.47   0
   1  -3   8    5.80    1.28   0
   1  13  -4    3.99    0.78   0
   2  13  -4  151.93    1.20   0
   3  -3   5  113.29    1.58   0
   3  -3   6   46.75    1.91   0
   4  -2   6   31.54    1.55   0
   5  -1   4  417.63    2.69   0
   5  -1   5  188.50    2.22   0
   5   4  -1  191.01    1.36   0
   5  10  -3    6.18    0.49   0
   6   0   4  576.16    3.59   0
   6   2   1  650.28    2.79   0
   6   8  -2   16.68    0.69   0
   7   2   3   44.32    1.68   0
   7   2   5   38.36    1.89   0
   7   5   0 1974.83    4.71   0
   7   7  -1  818.33    3.05   0
   8   4   3   88.69    1.92   0
   9   8   1  266.55    2.74   0
   9  10   0   69.93    1.60   0
 -10   5   6  101.60    1.88   0
 -10   7   4   51.32    1.57   0
 -10   9   3   81.43    1.93   0
 -10  12   2   10.25    1.58   0
  -9   6   3  112.65    2.03   0
  -9   8   2   48.29    1.64   0
  -8   8   1  376.54    2.92   0
  -7  13  -1  173.86    2.84   0
  -6  15  -2    5.99    1.62   0
  -5   4   0  214.05    1.67   0
  -5   7  -1  506.54    2.65   0
  -5  20  -3    3.22    1.80   0
  -4   9  -2  111.73    1.58   0
  -4  15  -3  114.58    1.97   0
  -3  12  -3  256.98    2.18   0
  -2  19  -4   77.41    2.28   0
  -1  -4   8    1.55    1.08   0
  -1  16  -4   73.32    1.95   0
   0  -3   9   40.87    1.58   0
   0  14  -4   65.32    1.29   0
   1  -4   7  382.09    2.60   0
   2  -4   5  458.34    2.64   0
   2   2  -1 2909.18    2.27   0
   3  -2   2 1226.44    3.17   0
   3  -1   1  312.20    1.53   0
   4  -2   3  549.66    2.65   0
   4   1   0 2232.76    3.85   0
   4   3  -1 1367.04    2.61   0
   5  -1   3  254.47    2.09   0
   6   0   6  155.48    2.69   0
   6   3   0   88.91    1.46   0
   6   5  -1   19.33    1.18   0
   7   2   6   23.76    1.91   0
   7  14  -3    2.95    0.70   0
   8   5   1   45.66    1.74   0
   8   9  -1   57.76    1.26   0
   8  12  -2  105.46    1.49   0
   8  18  -3  108.70    1.14   0
   9   6   3   28.24    1.68   0
   9   9   0   18.82    1.64   0
  10  11   1    5.08    1.44   0
 -10  10   3    6.80    1.82   0
 -10  13   2    1.53    1.55   0
  -9   3   6   20.74    1.20   0
  -9   9   2  149.96    2.37   0
  -9  12   1   82.53    2.06   0
  -8   4   3  255.78    2.17   0
  -8  12   0  115.95    2.12   0
  -7   9   0  112.19    2.15   0
  -7  14  -1    1.15    2.23   0
  -6  16  -2  284.83    2.91   0
  -5  12  -2  171.96    2.06   0
  -4  -2   3    7.27    0.44   0
  -4   3   0   68.85    1.20   0
  -4  16  -3    8.28    1.61   0
  -3  13  -3   10.25    1.31   0
  -2  11  -3   39.51    1.55   0
  -2  20  -4    0.76    1.49   0
  -2  22  -4    1.70    1.92   0
  -1  17  -4   58.74    1.78   0
   0  -4   8  137.55    1.84   0
   1  14  -4   -0.35    1.06   0
   2  -3   8    0.92    1.30   0
   2   0   0 2518.41    2.94   0
   3  -3   7    3.32    1.37   0
   5  -1   7  125.00    2.33   0
   7   1   4  271.79    2.70   0
   8   3   3  197.61    2.44   0
   8   3   5   64.31    2.08   0
   8   6   0  413.37    2.76   0
   9   5   3   -0.02    1.91   0
   9  11  -1   35.77    1.48   0
  10  10   1   -1.77    1.73   0
  10  12   0   23.31    1.71   0
 -10   8   4   35.21    1.55   0
  -9   4   5  180.87    1.91   0
  -9   5   4   84.78    1.60   0
  -9   7   3   53.68    1.99   0
  -9  13   1  142.40    2.41   0
  -8   6   2  762.31    3.36   0
  -8   9   1   50.17    1.56   0
  -8  13   0    3.43    1.50   0
  -7   2   3    6.10    0.90   0
  -7   4   2    5.90    1.36   0
  -7  15  -1   92.37    2.43   0
  -6   2   2   37.79    1.25   0
  -6   4   1  546.00    2.47   0
  -6  11  -1   12.68    1.86   0
  -6  18  -2    2.81    1.68   0
  -5   8  -1  701.68    3.11   0
  -5  13  -2   18.65    1.39   0
  -4   1   1 1281.50    2.79   0
  -4   6  -1    4.29    1.00   0
  -4  10  -2   95.41    1.57   0
  -4  18  -3   48.49    2.26   0
  -3   2   0  101.76    1.05   0
  -3   8  -2    4.55    0.97   0
  -2   1   0  207.24    0.94   0
  -1  10  -3   45.77    1.34   0
   0   5  -2  253.37    1.06   0
   0   9  -3   48.31    1.10   0
   1  -4   8  178.93    2.23   0
   1  -3   9   25.99    1.44   0
   2  -4   7   23.00    1.32   0
   3  -4   5   72.70    1.72   0
   3  14  -4  177.12    1.08   0
   4  -3   4   68.80    1.43   0
   4  -3   6   29.99    1.54   0
   5  -2   6    7.76    1.49   0
   5  -1   2  380.44    2.32   0
   5   6  -2  490.85    1.69   0
   6  -1   5   20.82    1.66   0
   6   0   2 1007.80    3.90   0
   7   1   6  166.93    2.69   0
   7   6  -1    3.80    1.21   0
   7   9  -2  153.85    1.31   0
   8   8  -1  379.65    2.28   0
   8  11  -2    4.35    1.07   0
   8  17  -3    4.21    0.71   0
   9   8   0   10.92    1.61   0
  10   8   2   14.02    2.16   0
 -10   6   6   62.02    1.47   0
 -10   7   5  180.53    2.10   0
 -10   9   4   94.94    2.15   0
 -10  11   3   -0.56    1.62   0
  -9  10   2  401.81    3.07   0
  -9  14   1   54.39    1.97   0
  -8   1   7    0.86    0.76   0
  -8   3   4    2.12    0.93   0
  -8  10   1   56.52    2.11   0
  -8  14   0    0.86    1.58   0
  -8  15   0   11.59    2.17   0
  -7   1   4  148.84    1.30   0
  -7  16  -1    1.66    1.55   0
  -6   7   0   77.67    1.49   0
  -5   5   0 1693.33    4.14   0
  -5  14  -2   23.30    2.03   0
  -4  19  -3   70.65    1.98   0
  -4  20  -3    6.82    2.09   0
  -2   7  -2  575.47    2.22   0
  -2  12  -3  112.48    1.83   0
  -1  20  -4    2.88    1.69   0
   0  -5   6   20.55    0.94   0
   0  -4   3  546.16    1.68   0
   0  -3   2   18.55    0.39   0
   0  16  -4  117.45    1.66   0
   1  -5   6  270.76    2.16   0
   1  -4   3  944.37    2.52   0
   2  14  -4   21.58    0.91   0
   3  -4   4  700.83    3.15   0
   3  -4   6  277.89    2.34   0
   3  -3   8    0.54    1.39   0
   3   0   0 1026.65    2.38   0
   4  -3   7  159.95    2.67   0
   4  -2   2   44.09    1.17   0
   4  -2   8   11.36    1.58   0
   4  -1   1 1037.07    3.11   0
   5  -2   3 1182.08    4.05   0
   5  -2   7   96.27    2.54   0
   6  -1   3   11.92    1.37   0
   6  -1   6   44.05    1.83   0
   6   7  -2   71.25    1.15   0
   6  11  -3    7.26    0.59   0
   7   0   4   27.12    1.65   0
   7   1   2  416.58    2.96   0
   7   2   1   28.64    1.65   0
   7  13  -3  296.47    1.49   0
   8   2   4   22.73    1.87   0
   8   2   5  105.08    2.34   0
   8   4   1   96.51    1.70   0
   8  16  -3   22.19    0.96   0
   9   4   3  143.11    2.72   0
   9   4   4  128.99    2.52   0
   9   5   2   60.62    1.75   0
   9   6   1   93.92    1.84   0
   9  10  -1    2.98    1.46   0
   9  14  -2   51.07    1.33   0
  10   9   1  198.04    2.46   0
 -10  12   3   59.35    1.95   0
  -9   6   4  300.70    2.60   0
  -9   8   3  171.52    2.40   0
  -9  11   2   62.45    2.13   0
  -9  16   1   14.52    2.26   0
  -8   5   3   23.72    1.50   0
  -8   7   2    5.38    1.23   0
  -8  16   0   81.28    2.23   0
  -7   7   1  801.42    3.47   0
  -7  11   0  626.92    3.75   0
  -7  17  -1   18.90    1.86   0
  -7  18  -1    7.35    1.78   0
  -6  12  -1   83.69    1.92   0
  -5   9  -1  456.05    2.66   0
  -5  15  -2   64.25    1.92   0
  -4  11  -2  381.93    2.50   0
  -3   5  -1    1.38    0.72   0
  -3   9  -2  163.38    1.85   0
  -3  15  -3    6.18    1.41   0
  -1  -5   5    1.79    0.76   0
  -1  -5   7    3.80    0.74   0
  -1  -4   9    1.35    1.07   0
  -1   6  -2  448.47    1.72   0
  -1  21  -4   43.29    1.70   0
   1  -5   7   14.21    1.46   0
   1  15  -4  503.37    2.38   0
   2  -4   3   54.62    0.98   0
   2  -4   8   14.99    1.38   0
   3  -4   7  310.48    2.69   0
   3   2  -1 2798.84    3.18   0
   4  -3   3 1447.53    4.17   0
   4   5  -2 4631.11    3.99   0
   5  -3   5  707.00    3.93   0
   5   3  -1  649.18    2.27   0
   6   2   0  243.39    1.77   0
   6   4  -1  566.36    2.40   0
   7   0   6   45.33    2.01   0
   8   5   0   97.50    1.64   0
   8   7  -1   33.71    1.52   0
   9   7   0   30.81    1.81   0
  10   7   2  122.14    2.33   0
  10   8   1    1.08    1.84   0
  10  10   0    0.11    1.61   0
  10  13  -1  116.99    1.98   0
 -10   7   6   51.32    1.70   0
 -10   8   5    2.13    1.26   0
 -10  10   4   43.00    1.70   0
 -10  13   3   22.39    1.81   0
  -9   4   6   45.91    1.41   0
  -9   5   5   -0.91    1.35   0
  -9  12   2   50.69    2.07   0
  -8  11   1    8.46    1.49   0
  -8  17   0   17.01    1.81   0
  -7   3   3  472.17    2.49   0
  -7   5   2  525.27    2.78   0
  -7  12   0    8.60    1.99   0
  -6   1   3   13.52    0.82   0
  -6  13  -1   14.16    1.67   0
  -5   1   2  878.14    2.43   0
  -5   3   1  655.39    2.41   0
  -5  16  -2  188.01    2.43   0
  -4   7  -1  955.65    3.26   0
  -3  16  -3   28.78    1.51   0
  -3  17  -3    8.21    2.11   0
  -2  -5   7    3.11    0.82   0
  -2  -4   9    4.02    0.89   0
  -2   4  -1  352.05    1.50   0
  -1   3  -1 2731.36    3.19   0
  -1  11  -3   23.46    1.05   0
   0  18  -4   -0.15    1.52   0
   1  -4   9  135.75    2.18   0
   1  16  -4    2.00    1.24   0
   2  -5   5    0.09    1.06   0
   2  -5   6  417.86    2.56   0
   2  -2   1  362.04    1.45   0
   3  -3   2  149.26    1.36   0
   4  -4   6  225.58    2.67   0
   4  -3   8   35.26    2.12   0
   4  15  -4  239.14    0.97   0
   5  -3   4   76.47    1.64   0
   5  -3   6    3.18    1.45   0
   6  -2   4   84.56    1.82   0
   6  -2   5  768.26    4.12   0
   6  -2   6   29.89    2.10   0
   6  -1   2  134.79    2.17   0
   7  -1   5   54.42    2.38   0
   7   3   0  240.27    1.95   0
   7   5  -1  344.32    2.28   0
   7   8  -2   58.91    1.19   0
   8   1   3   86.69    2.46   0
   8   1   4  201.50    2.66   0
   8   1   5   23.20    1.88   0
   8   3   1  324.72    2.54   0
   8  10  -2  117.00    1.52   0
   8  15  -3   51.62    1.10   0
   9   3   3   27.65    2.07   0
   9   4   2   75.27    1.85   0
   9   5   1   -2.94    1.33   0
   9   9  -1   66.39    1.68   0
   9  13  -2    2.54    0.91   0
 -10   9   5   85.42    2.01   0
 -10  11   4  331.04    3.18   0
  -9   7   4   50.17    1.82   0
  -9   9   3    6.54    1.41   0
  -9  13   2    1.75    1.92   0
  -8   4   4   89.36    1.64   0
  -8   8   2    0.59    1.22   0
  -8  12   1  117.07    2.10   0
  -7   0   6   76.05    0.98   0
  -7   8   1   57.21    1.53   0
  -6  -1   5   10.58    0.64   0
  -6   3   2  206.82    1.59   0
  -6  14  -1  147.93    2.25   0
  -5   6   0  355.41    2.16   0
  -5  10  -1    2.89    1.21   0
  -5  18  -2   -2.17    1.54   0
  -5  19  -2    0.15    1.99   0
  -4   4   0  221.58    1.50   0
  -3  10  -2 1997.66    4.87   0
  -3  18  -3  150.42    2.27   0
  -3  19  -3   21.07    2.11   0
  -2   8  -2    3.39    1.06   0
  -2  14  -3   57.55    1.95   0
   0  -5   4    2.35    0.87   0
   0  -5   8   14.52    1.08   0
   0  19  -4   15.06    1.32   0
   0  20  -4  136.33    2.17   0
   0  21  -4    2.63    1.69   0
   1  -5   4  943.11    2.77   0
   1  -5   8  146.96    2.10   0
   1   9  -3  471.28    1.63   0
   2  -5   4 1425.30    3.98   0
   2  -5   7   20.20    1.40   0
   3  -5   6   36.34    1.85   0
   3  -4   8  155.59    2.26   0
   3  -2   1 3305.85    4.83   0
   4   0   0  993.37    2.68   0
   5  -3   3  541.59    3.21   0
   5  -3   7  155.87    2.47   0
   5  -2   2  315.34    2.20   0
   5  -1   1  399.88    2.42   0
   6  -2   3  484.49    2.99   0
   7  -1   4  277.78    2.73   0
   7   0   2  123.43    1.86   0
   7   1   1  139.31    2.00   0
   7  12  -3   14.94    0.78   0
   8   4   0  266.06    2.45   0
   9   2   4   37.06    2.38   0
   9   6   0  168.79    2.38   0
  10   7   1  277.78    2.79   0
  10   9   0   97.52    1.86   0
 -10  12   4    3.20    1.85   0
  -9  10   3   22.11    1.89   0
  -9  14   2   49.73    2.29   0
  -8   3   5   15.80    0.99   0
  -8   6   3  109.84    1.64   0
  -8   9   2   36.41    1.91   0
  -8  13   1  155.68    2.37   0
  -7   2   4    9.31    1.10   0
  -7  13   0    9.09    1.57   0
  -6   9   0  267.39    2.28   0
  -5  11  -1  180.00    2.32   0
  -5  20  -2   41.76    2.01   0
  -5  22  -2   17.34    2.01   0
  -4   8  -1   53.18    1.62   0
  -3  20  -3   51.56    1.98   0
  -3  21  -3   -0.19    1.65   0
  -3  22  -3    5.90    1.64   0
  -3  23  -3    3.99    1.62   0
  -2  -5   8   82.62    1.22   0
  -2  15  -3   79.27    1.92   0
   0  22  -4   17.78    1.42   0
   1  17  -4  161.61    1.72   0
   2  -5   8  288.29    2.78   0
   3  -5   7   13.20    2.07   0
   5  -4   5   56.38    2.10   0
   6  -3   5   40.15    2.20   0
   7  -1   3   91.75    1.82   0
   8   0   4  256.53    2.91   0
   8   1   2  250.80    2.54   0
   8   2   1  351.03    2.90   0
   8   6  -1    8.52    1.45   0
   9   2   3  311.22    3.16   0
   9   4   1  162.99    2.20   0
   9   8  -1  138.65    2.00   0
   9  12  -2   52.30    1.16   0
  10   5   2  344.31    3.22   0
  10   6   1    0.51    1.86   0
 -10  10   5    9.70    1.40   0
  -9   5   6   73.32    1.38   0
  -9   6   5   -0.03    1.13   0
  -9   8   4   21.89    1.79   0
  -9  11   3   17.28    1.89   0
  -9  15   2   29.08    1.82   0
  -8   2   7  187.50    1.58   0
  -8   2   8   35.61    0.96   0
  -8  14   1   92.13    2.08   0
  -7   0   8    1.33    0.52   0
  -7   6   2   26.85    1.21   0
  -7   9   1  905.51    3.82   0
  -7  15   0  226.60    2.93   0
  -6   6   1  306.89    2.07   0
  -6  10   0  763.09    3.69   0
  -6  16  -1    6.27    1.62   0
  -5   7   0  157.70    1.96   0
  -4  -4   7    0.18    0.27   0
  -4   0   2   52.14    0.66   0
  -4   2   1   17.56    0.66   0
  -4  14  -2   47.09    1.62   0
  -3   3   0  178.57    1.28   0
  -3   6  -1 1018.79    2.94   0
  -1   7  -2  345.43    1.68   0
   0  -6   6  773.85    2.81   0
   1  -6   6  173.57    1.94   0
   1   5  -2 1589.74    1.85   0
   3  -5   4   11.99    1.08   0
   4  -5   6  498.61    3.46   0
   4  -4   3  272.87    2.12   0
   4  -2   1   74.47    1.15   0
   5  -4   4   95.83    1.75   0
   5  -4   6   81.98    1.94   0
   5   5  -2  186.88    1.23   0
   5   9  -3  179.72    0.88   0
   6  -3   4   21.46    1.45   0
   6  -3   6    8.09    1.64   0
   6   3  -1   64.43    1.37   0
   6   6  -2 1054.85    2.70   0
   6  10  -3    7.95    0.63   0
   7  -2   5   37.31    1.94   0
   7  -2   6   23.85    2.16   0
   7   4  -1  101.26    1.66   0
   7   7  -2  117.63    1.41   0
   8  14  -3   67.49    1.04   0
   9   5   0   58.64    1.98   0
  -9  16   2  111.51    2.38   0
  -8   5   4  222.64    1.91   0
  -8   7   3   30.28    1.31   0
  -8  10   2  118.20    1.97   0
  -8  15   1    9.65    1.73   0
  -8  16   1   14.36    2.19   0
  -7   4   3    1.85    0.96   0
  -7  10   1    5.24    1.25   0
  -6   4   2  639.41    2.71   0
  -6  18  -1   41.25    1.84   0
  -6  20  -1   26.16    2.33   0
  -5   4   1  198.95    1.54   0
  -5  12  -1  861.47    3.77   0
  -4   5   0 2050.80    4.17   0
  -4   9  -1 1198.73    3.89   0
  -4  15  -2   86.28    1.80   0
  -4  16  -2   54.99    2.24   0
  -2   9  -2  259.84    1.89   0
  -2  17  -3    0.49    1.86   0
  -1  -5   9    1.25    1.16   0
  -1  13  -3  151.82    1.64   0
   0  -6   7  170.41    1.62   0
   0  -5   9    4.50    1.07   0
   0  11  -3   71.57    1.32   0
   1  -5   9   27.72    1.65   0
   1  20  -4    1.74    1.44   0
   1  21  -4   55.50    1.75   0
   1  22  -4    1.42    1.54   0
   1  23  -4   27.85    1.71   0
   2  -6   6  176.48    1.91   0
   2  17  -4   39.34    1.28   0
   3  -5   8   11.56    1.46   0
   3  16  -4  406.92    1.98   0
   4  -5   4  842.45    3.81   0
   4  -5   7    6.39    1.94   0
   5  -4   7   27.30    1.82   0
   5  -3   2   23.03    1.71   0
   5   0   0  266.98    1.72   0
   5   2  -1  527.66    2.13   0
   6  -2   2    8.75    1.28   0
   6  -1   1    9.78    1.13   0
   7  -1   2  421.04    2.81   0
   8  -1   4  212.52    2.72   0
   8   0   2  385.80    3.25   0
   8   3   0   -0.76    1.20   0
   9   1   3    4.98    1.70   0
   9   2   2   81.17    1.91   0
   9   3   1  106.80    1.96   0
   9   7  -1  267.80    2.42   0
  10   5   1    8.36    1.86   0
  10   7   0   37.11    1.61   0
  10  10  -1   12.07    1.29   0
  -9   5   7   -0.42    0.89   0
  -9   6   6   91.52    1.71   0
  -9   7   5  154.00    1.96   0
  -9  12   3   91.07    2.03   0
  -8   3   6   35.95    1.28   0
  -8  11   2    4.36    1.46   0
  -8  17   1   24.55    1.90   0
  -7   7   2  120.24    1.61   0
  -7  18   0   20.77    1.72   0
  -7  19   0    2.05    2.12   0
  -7  20   0    1.66    2.40   0
  -6   2   3  872.80    2.64   0
  -6   7   1  168.23    1.72   0
  -6  11   0   76.48    1.69   0
  -5  -2   5  964.82    1.72   0
  -5   2   2  498.00    1.92   0
  -5  13  -1  396.52    2.77   0
  -4  17  -2   72.70    1.86   0
  -4  18  -2   13.70    2.00   0
  -2  18  -3   30.56    1.53   0
  -2  19  -3  106.64    2.30   0
  -1  -6   6  153.44    1.29   0
   0  -6   8  146.94    1.84   0
   0  -2   1 1149.86    1.40   0
   0   6  -2 1455.53    2.51   0
   1  -6   8  139.38    2.00   0
   1  -5   3    9.31    0.85   0
   2  -5   3    1.41    0.81   0
   2   9  -3  661.13    1.51   0
   2  18  -4    5.43    1.23   0
   3  -6   5  228.10    2.42   0
   3  -6   6  240.35    2.33   0
   3  -5   3   -0.13    1.27   0
   3  -4   2  915.96    3.01   0
   4  16  -4   26.11    0.71   0
   5  -5   5   57.51    2.21   0
   5  -4   3   88.90    1.64   0
   5  -2   1 1775.56    4.50   0
   6  -4   4  160.25    2.54   0
   6  -4   5  325.55    2.94   0
   6  -4   6   79.75    2.06   0
   7  -3   5  384.08    3.35   0
   7  11  -3   79.10    1.02   0
   8  -1   3   86.47    1.98   0
   8   1   1   91.80    1.76   0
   8   5  -1   23.03    1.15   0
   8   8  -2    2.10    1.11   0
   8  13  -3   94.68    1.18   0
   9   0   4  252.29    3.25   0
   9  10  -2  412.57    2.46   0
  10   3   2    8.35    1.98   0
  10   9  -1   67.30    1.97   0
  -9   8   5   61.32    1.83   0
  -9  10   4   95.69    2.16   0
  -9  13   3   92.18    2.06   0
  -9  14   3  117.71    2.47   0
  -8   6   4   91.93    1.83   0
  -8   8   3  546.35    3.03   0
  -8  12   2  104.34    1.98   0
  -7   3   4   14.36    0.97   0
  -7   5   3    4.34    1.42   0
  -6  -1   6   64.12    0.72   0
  -6  12   0  391.05    2.79   0
  -5  -1   4   24.88    0.66   0
  -5   8   0    0.28    1.06   0
  -5  14  -1  243.85    2.33   0
  -4  -4   8    2.73    0.38   0
  -4  10  -1   37.23    1.68   0
  -4  20  -2    8.46    1.56   0
  -4  21  -2   33.96    1.91   0
  -3  -5   7   15.23    0.57   0
  -3  13  -2   14.87    1.55   0
  -2   2   0  279.99    1.10   0
  -2  21  -3   34.05    1.70   0
  -2  22  -3   -0.20    1.50   0
  -1  14  -3  318.36    2.16   0
   1  10  -3  279.82    1.35   0
   2  -6   4  174.52    1.83   0
   2  22  -4   17.06    1.48   0
   2  23  -4   -0.48    1.39   0
   3  -6   7  113.77    2.03   0
   3  -1   0  234.71    1.25   0
   5  -5   4  744.51    3.83   0
   5  17  -4   27.68    0.58   0
   6   0   0 2052.64    4.74   0
   7  -2   2  109.33    2.25   0
   7   1   0 1811.04    4.69   0
   8  -2   5  104.63    2.37   0
   9   1   2   35.26    1.74   0
   9   2   1  457.90    3.33   0
   9   4   0  118.09    1.82   0
   9   6  -1   82.80    1.78   0
   9  16  -3    0.51    0.79   0
  10   4   1   22.34    1.63   0
  -9   6   7   25.87    1.52   0
  -9   7   6   30.98    1.54   0
  -9  15   3   -1.88    1.50   0
  -8   9   3  108.05    2.04   0
  -8  13   2    0.54    1.48   0
  -7   2   5   27.93    1.14   0
  -7  12   1   17.54    1.39   0
  -7  13   1  204.77    2.66   0
  -6   5   2   93.93    1.50   0
  -6   8   1  858.73    3.32   0
  -6  13   0   77.57    1.88   0
  -5   5   1   40.81    1.04   0
  -5   9   0  533.80    2.88   0
  -5  15  -1   61.21    1.61   0
  -4   6   0    2.35    1.20   0
  -3  14  -2    0.38    1.50   0
  -2  10  -2  182.08    1.57   0
  -1  -6   8    1.75    0.84   0
  -1   8  -2    2.20    0.85   0
   0  12  -3  602.38    2.37   0
   2  -1   0  214.28    0.98   0
   3  -6   8  299.65    3.02   0
   3  -3   1  265.09    1.67   0
   3  18  -4   43.48    1.34   0
   4  -1   0 2311.30    4.09   0
   6   2  -1 1151.64    3.39   0
   6   5  -2  100.37    1.27   0
   7  -4   5   31.09    2.29   0
   7  -3   3  335.53    2.83   0
   7  -1   1  138.61    1.79   0
   7   3  -1 2324.75    4.89   0
   7   6  -2   25.75    0.94   0
   8  -2   3  190.65    2.73   0
   8  -1   2  252.05    2.56   0
   8   2   0  176.33    1.93   0
   8   4  -1  234.24    2.20   0
   9  -1   4   66.60    2.52   0
  -9   9   5   26.09    1.71   0
  -9  12   4   29.96    1.86   0
  -9  16   3   -0.74    1.52   0
  -8   3   8   -0.73    0.81   0
  -8   4   6  254.11    1.93   0
  -8   5   5    4.80    1.01   0
  -8   7   4   52.53    1.74   0
  -8  14   2   31.31    1.64   0
  -7  14   1   25.21    2.11   0
  -6   3   3  398.01    2.04   0
  -6  14   0    7.19    1.41   0
  -6  15   0  135.45    2.45   0
  -5  17  -1   63.89    1.90   0
  -5  19  -1  229.96    2.93   0
  -5  23  -1   17.17    2.22   0
  -4   3   1 1401.17    3.00   0
  -3  -5   8   83.31    0.83   0
  -3   4   0  735.08    2.14   0
  -3   8  -1  913.77    3.00   0
  -3  15  -2   17.38    1.76   0
  -1  -6   5    2.48    0.79   0
  -1   4  -1  290.88    1.20   0
  -1  16  -3   83.60    1.53   0
  -1  17  -3  135.10    2.05   0
   0  -6   9    4.56    1.26   0
   0  -5   3   44.32    0.78   0
   1  -7   6  164.68    1.83   0
   1  -7   7  147.04    1.91   0
   2  -7   6    9.86    1.44   0
   2  -7   7  309.75    2.68   0
   2  -3   1 1318.24    2.70   0
   3   1  -1   50.37    0.69   0
   3  19  -4   28.08    1.21   0
   3  23  -4   10.05    1.23   0
   4  -6   4  272.90    2.24   0
   4  -3   1 2215.80    4.52   0
   4   1  -1 1277.86    2.77   0
   4   4  -2  274.89    1.15   0
   4  17  -4   17.53    0.82   0
   5  -5   3   87.73    1.99   0
   5  -4   2  296.20    2.22   0
   5  -1   0  401.47    2.06   0
   6  -5   5    2.36    1.55   0
   6  -5   6   41.33    1.87   0
   6  -2   1  652.67    2.97   0
   6   9  -3   28.10    0.69   0
   7  -4   4   42.07    1.76   0
   7  -4   6   -1.18    1.63   0
   7  10  -3    9.78    0.82   0
   8  -3   4    1.96    2.21   0
   9  -1   3    6.16    2.09   0
   9   0   2  339.45    2.98   0
   9   1   1   38.64    2.11   0
   9   3   0   -1.05    1.24   0
   9  15  -3   -1.10    0.78   0
  10   3   1  537.83    3.62   0
  10   5   0  148.95    2.16   0
  -9   7   7   89.41    1.73   0
  -9   8   6   16.24    1.61   0
  -9  10   5   39.50    1.77   0
  -9  13   4    7.88    1.90   0
  -8  10   3   31.96    1.46   0
  -7   4   4   18.81    1.26   0
  -7   6   3   19.93    1.15   0
  -7   9   2  147.16    1.79   0
  -6   9   1    5.52    1.11   0
  -6  16   0  179.91    2.35   0
  -6  17   0   25.89    2.03   0
  -5   3   2   44.02    1.08   0
  -5  10   0  163.17    1.78   0
  -5  20  -1   13.93    1.59   0
  -5  21  -1    7.38    1.65   0
  -4  12  -1   21.25    1.53   0
  -3  16  -2  391.31    2.65   0
  -2  -6   7   63.81    0.90   0
  -2  11  -2  758.22    2.84   0
  -1  19  -3  116.28    2.15   0
  -1  20  -3    4.08    1.73   0
  -1  21  -3   14.80    1.86   0
  -1  22  -3   -0.75    1.79   0
  -1  23  -3   35.92    2.00   0
  -1  24  -3    0.17    1.50   0
   0  -7   6   72.66    1.35   0
   0  -7   7   23.83    1.27   0
   1  11  -3  594.50    2.10   0
   3  -7   5    6.22    1.70   0
   3  -7   6   59.11    1.63   0
   3  -7   7    2.66    1.82   0
   3  20  -4  116.73    1.66   0
   5  -6   4  349.79    2.94   0
   5  -3   1  393.15    2.49   0
   5   1  -1   16.75    0.96   0
   5   4  -2  565.71    1.90   0
   7  -4   3   54.44    2.17   0
   7  -3   2   53.00    2.02   0
   7   0   0  137.67    1.67   0
   8  -2   2   61.82    2.18   0
   8   1   0  163.43    2.13   0
   9   5  -1   18.29    1.20   0
  10   7  -1  181.39    2.07   0
  10  11  -2   97.09    1.65   0
  -9  14   4   -2.04    1.45   0
  -8  11   3   -1.76    1.30   0
  -8  18   2   -1.42    1.68   0
  -8  19   2    0.18    1.69   0
  -7  10   2    6.93    1.26   0
  -6   6   2  982.21    3.21   0
  -6  20   0   43.16    1.95   0
  -6  22   0   18.64    1.86   0
  -5   1   3   37.15    0.74   0
  -4   1   2 1892.79    2.98   0
  -4   7   0   64.96    1.17   0
  -3  17  -2   12.86    1.39   0
  -3  18  -2   32.49    1.55   0
  -3  24  -2    0.47    1.59   0
  -2   6  -1  112.44    1.03   0
   2  -7   8   85.25    1.80   0
   3  -6   3  397.36    2.22   0
   4  -7   6   41.52    1.69   0
   6  -5   3   17.91    1.45   0
   6  -4   2  544.51    3.04   0
   6  -1   0    7.49    1.04   0
   7  -5   6  148.52    2.54   0
   7  -2   1   32.82    1.38   0
   8  -3   3  188.12    2.46   0
   8  -1   1   95.23    1.72   0
   8   3  -1   10.26    1.13   0
   9   2   0    7.74    1.39   0
   9   8  -2   48.67    1.20   0
  10   4   0   -0.10    1.48   0
;
_shelx_hkl_checksum     44567
_shelx_res_file
;
TITL    hd5512 in P21/c
    hd5512.res
    created by SHELXL-2018/3 at 11:20:25 on 16-Nov-2020
CELL   0.71073     8.9261  19.9277   7.3829   90.000  103.321   90.000
ZERR         4     0.0005   0.0009   0.0004    0.000    0.004    0.000
REM Gitterkonstanten aus 9207 Reflexen mit 2.5-28.4 Grad V=1277.92(11)
REM farblose Saeule
LATT  1
SYMM -X,1/2+Y,1/2-Z
SFAC C H N O SE
UNIT 48 80 8 4 4
L.S.      5
FMAP      2
PLAN     -10 .5 -.5
TEMP -80
SIZE 0.200  0.260  0.71
EQIV $1 x, -y+1/2, z-1/2
HTAB O16 N14_$1
ACTA
CONF
BOND $H
WGHT    0.030400    0.755200
FVAR       0.55294   0.03367   0.04376   0.04561   0.03438   0.05779   0.05629
FVAR       0.04102   0.04201   0.03601
SE1   5    0.824169    0.154933    0.757098    11.00000    0.02420    0.05973 =
         0.02309    0.00148    0.00266    0.00772
C2    1    0.655039    0.160898    0.559274    11.00000    0.02422    0.03465 =
         0.01955    0.00164    0.00406    0.00236
C3    1    0.662511    0.150352    0.360099    11.00000    0.02591    0.04468 =
         0.01994    0.00129    0.00871    0.00596
H3A   2    0.754961    0.170318    0.343890    11.00000   21.00000
H3B   2    0.578623    0.174972    0.279484    11.00000   21.00000
C4    1    0.654380    0.075966    0.301886    11.00000    0.04653    0.04744 =
         0.02468   -0.00036    0.01215    0.02088
H4A   2    0.687294    0.074710    0.183245    11.00000   31.00000
H4B   2    0.729900    0.051764    0.394487    11.00000   31.00000
C5    1    0.495720    0.044237    0.279958    11.00000    0.06174    0.02847 =
         0.02552    0.00112    0.01466    0.00745
H5A   2    0.462071    0.053608    0.389574    11.00000   41.00000
H5B   2    0.499122   -0.004858    0.270674    11.00000   41.00000
C6    1    0.378108    0.068573    0.108354    11.00000    0.05075    0.03133 =
         0.02366   -0.00378    0.01159   -0.00193
H6A   2    0.372446    0.116779    0.111967    11.00000   51.00000
H6B   2    0.419632    0.058814    0.000242    11.00000   51.00000
C7    1    0.217139    0.037769    0.081636    11.00000    0.06343    0.04329 =
         0.03504   -0.01380    0.01274   -0.01729
H7A   2    0.221361   -0.007745    0.071349    11.00000   61.00000
H7B   2    0.149190    0.052857   -0.043427    11.00000   61.00000
C8    1    0.135662    0.053943    0.237738    11.00000    0.05523    0.04545 =
         0.03949   -0.00958    0.01621   -0.02319
H8A   2    0.200198    0.038883    0.359035    11.00000   71.00000
H8B   2    0.040149    0.026524    0.224364    11.00000   71.00000
C9    1    0.088571    0.127273    0.246585    11.00000    0.02887    0.05576 =
         0.02856   -0.00252    0.00016   -0.00811
H9A   2    0.150686    0.156238    0.186468    11.00000   81.00000
H9B   2   -0.010221    0.133348    0.172213    11.00000   81.00000
C10   1    0.089172    0.152111    0.442537    11.00000    0.02367    0.05064 =
         0.03251   -0.00292    0.00633   -0.00251
H10A  2    0.049033    0.197838    0.434815    11.00000   91.00000
H10B  2    0.016473    0.123989    0.494079    11.00000   91.00000
C11   1    0.246046    0.150324    0.580026    11.00000    0.02437    0.03828 =
         0.02348   -0.00134    0.00610   -0.00318
H11A  2    0.282348    0.103369    0.606413    11.00000  101.00000
H11B  2    0.237547    0.168043    0.693861    11.00000  101.00000
C12   1    0.369914    0.190338    0.515063    11.00000    0.02275    0.02932 =
         0.01913   -0.00169    0.00597    0.00203
H12   2    0.371580    0.178050    0.387809    11.00000    0.01903
C13   1    0.529513    0.176241    0.628971    11.00000    0.02390    0.02692 =
         0.01825   -0.00056    0.00578   -0.00032
N14   3    0.555740    0.182870    0.819506    11.00000    0.02875    0.03458 =
         0.01868   -0.00084    0.00593    0.00130
N15   3    0.693150    0.174588    0.914866    11.00000    0.03188    0.04793 =
         0.02036    0.00000    0.00420    0.00473
O16   4    0.335257    0.260091    0.525476    11.00000    0.03141    0.02974 =
         0.03027    0.00287    0.01132    0.00439
H16   2    0.385170    0.279004    0.470622    11.00000    0.04191
HKLF 4
REM     hd5512 in P21/c
REM wR2 = 0.0699, GooF = S = 1.135, Restrained GooF = 1.135 for all data
REM R1 = 0.0288 for 2721 Fo > 4sig(Fo) and 0.0338 for all 3020 data
REM 216 parameters refined using 0 restraints
END
WGHT      0.0304      0.7564
REM Highest difference peak  0.414,  deepest hole -0.675,  1-sigma level  0.068
Q1    1   0.7264  0.1587  0.6338  11.00000  0.05    0.41
Q2    1   0.4468  0.1818  0.5843  11.00000  0.05    0.29
Q3    1   0.6583  0.1570  0.4648  11.00000  0.05    0.25
Q4    1   0.4543  0.0557  0.1860  11.00000  0.05    0.23
Q5    1   0.1613  0.1473  0.5174  11.00000  0.05    0.23
Q6    1   0.5908  0.1682  0.5850  11.00000  0.05    0.23
Q7    1   0.8262  0.1799  0.5804  11.00000  0.05    0.22
Q8    1   0.7973  0.2086  1.0149  11.00000  0.05    0.21
Q9    1   0.9968  0.1304  0.9475  11.00000  0.05    0.21
Q10   1   0.7489  0.1122  0.9753  11.00000  0.05    0.21
;
_shelx_res_checksum     54834
data_global
_journal_date_recd_electronic     2021-01-19
_journal_date_accepted     2021-01-20
_journal_name_full     'IUCrData'
_journal_year     2021
_journal_volume     6
_journal_issue      1
_journal_page_first     0
_journal_page_last     0
_journal_paper_category     HO
_journal_paper_doi     10.1107/S2414314621000699
_journal_coeditor_code     BT4106
_publ_contact_author_name     'Heiner Detert'
_publ_contact_author_address
;
Johannes Gutenberg University Mainz
Department of Chemistry
Duesbergweg 10-14
55099 Mainz
Germany
;
_publ_contact_author_email     'detert@uni-mainz.de'
_publ_contact_author_fax     '+496131-3925338'
_publ_contact_author_phone     '+496131-3924189'
_publ_section_title
;\
<i>rac</i>-11-Selena-12,13-diazabicyclo[10.3.0]pentadeca-10a(13a),12-dien-1-ol
;
loop_
    _publ_author_name
    _publ_author_address
    'Detert, Heiner'
;
Johannes Gutenberg University Mainz
Department of Chemistry
Duesbergweg 10-14
55099 Mainz
Germany
;
    'Schollmeyer, Dieter'
;
Johannes Gutenberg University Mainz
Department of Chemistry
Duesbergweg 10-14
55099 Mainz
Germany
;
_publ_section_synopsis
;
The title compound  crystallizes in strands of enantiomeric molecules connected
<i>via</i> O---H...N hydrogen bonds. There are only  slight deviations from an
ideal <i>gauche</i> conformation in the decamethylene chain, indicating just a
little strain.
;
