# Supplementary material for: rac-11-Selena-12,13-di­aza­bicyclo­[10.3.0]penta­deca-10a(13a),12-dien-1-ol
Source: IUCrdata. 2021 Jan 26;6(Pt 1):x210069. doi: 10.1107/S2414314621000699 (PMC9462266; doi:10.1107/S2414314621000699)
Supplement: Supplementary file 2 [file x-06-x210069-Isup2.hkl]

data_I                                                                          
_shelx_title '    hd5512 in P21/c'                                              
_shelx_refln_list_code          4                                               
_shelx_F_calc_maximum      189.01                                               
_exptl_crystal_F_000       592.00                                               
_reflns_d_resolution_high  0.7600                                               
                                                                                
loop_                                                                           
 _space_group_symop_operation_xyz                                               
 'x, y, z'                                                                      
 '-x, y+1/2, -z+1/2'                                                            
 '-x, -y, -z'                                                                   
 'x, -y-1/2, z-1/2'                                                             
                                                                                
_cell_length_a     8.9261                                                       
_cell_length_b    19.9277                                                       
_cell_length_c     7.3829                                                       
_cell_angle_alpha  90.000                                                       
_cell_angle_beta  103.321                                                       
_cell_angle_gamma  90.000                                                       
                                                                                
_shelx_F_squared_multiplier     1.000                                           
                                                                                
loop_                                                                           
 _refln_index_h                                                                 
 _refln_index_k                                                                 
 _refln_index_l                                                                 
 _refln_F_squared_calc                                                          
 _refln_F_squared_meas                                                          
 _refln_F_squared_sigma                                                         
 _refln_observed_status                                                         
   2   0   0       8732.14       8267.45        29.88 o                         
   3   0   0       3235.86       3263.39        91.12 o                         
   4   0   0       3436.04       3166.79        84.19 o                         
   5   0   0        866.88        861.68        11.63 o                         
   6   0   0       6870.38       6703.62        10.78 o                         
   7   0   0        452.44        457.83         8.98 o                         
   8   0   0       1461.59       1572.90         9.16 o                         
   9   0   0        353.35        343.82         6.12 o                         
  10   0   0         53.00         60.44         5.04 o                         
  11   0   0        970.55       1031.13         9.78 o                         
   1   1   0       4141.09       4413.83         4.51 o                         
   2   1   0        659.00        682.09         6.55 o                         
   3   1   0        742.16        766.13         7.82 o                         
   4   1   0       7976.50       7425.67       128.44 o                         
   5   1   0       1373.46       1332.31        20.13 o                         
   6   1   0         28.09         29.45         2.02 o                         
   7   1   0       5955.44       5978.04        54.69 o                         
   8   1   0        552.34        541.16         5.25 o                         
   9   1   0        262.11        281.92        23.48 o                         
  10   1   0        500.37        498.70        10.55 o                         
  11   1   0         76.78         84.72         4.79 o                         
   1   2   0        320.54        382.35         1.44 o                         
   2   2   0        864.40        915.20         2.31 o                         
   3   2   0        318.95        339.14         3.78 o                         
   4   2   0        669.71        568.85         8.96 o                         
   5   2   0         60.69         62.53         2.33 o                         
   6   2   0        841.44        808.33         6.26 o                         
   7   2   0          4.32          8.75         2.83 o                         
   8   2   0        579.04        578.01         4.57 o                         
   9   2   0         20.87         23.03         3.24 o                         
  10   2   0         42.08         51.24         3.85 o                         
  11   2   0        160.14        159.66        12.89 o                         
   1   3   0        154.27        199.44         1.49 o                         
   2   3   0       1947.21       2016.03        20.98 o                         
   3   3   0        551.30        590.05         4.90 o                         
   4   3   0        193.87        218.52         5.00 o                         
   5   3   0       1453.63       1413.01        19.37 o                         
   6   3   0        266.20        292.71         3.13 o                         
   7   3   0        730.06        781.37         4.51 o                         
   8   3   0          1.51          5.20         8.93 o                         
   9   3   0          7.31         -3.02         3.02 o                         
  10   3   0          8.77          4.27         4.50 o                         
  11   3   0         36.40         35.19         4.03 o                         
   0   4   0      20245.28      21008.80       358.88 o                         
   1   4   0       3443.33       3384.26        15.39 o                         
   2   4   0       2164.35       2240.35        25.45 o                         
   3   4   0       2494.56       2416.33        22.94 o                         
   4   4   0        706.15        720.28         2.50 o                         
   5   4   0        754.34        723.40        20.18 o                         
   6   4   0        883.27        884.19         7.98 o                         
   7   4   0          3.21         20.84         2.93 o                         
   8   4   0        849.94        879.56         6.16 o                         
   9   4   0        364.98        380.80         3.89 o                         
  10   4   0          3.95          1.51         3.75 o                         
  11   4   0        559.23        563.68         5.92 o                         
   1   5   0      24537.98      24813.72        42.29 o                         
   2   5   0        234.05        193.12         3.37 o                         
   3   5   0         48.87         51.16         1.31 o                         
   4   5   0       7186.73       6734.62        26.44 o                         
   5   5   0       5682.45       5528.12         8.96 o                         
   6   5   0        207.17        238.25         3.09 o                         
   7   5   0       6751.34       6352.83        52.76 o                         
   8   5   0        326.52        315.43         3.78 o                         
   9   5   0        170.09        186.98         4.02 o                         
  10   5   0        457.20        483.59         4.33 o                         
  11   5   0         90.16         76.68         3.90 o                         
   0   6   0      26937.94      25759.40       294.87 o                         
   1   6   0        678.80        619.14         1.92 o                         
   2   6   0       2011.32       2014.33        14.88 o                         
   3   6   0       8115.10       7630.35       158.96 o                         
   4   6   0          4.78          9.27         2.12 o                         
   5   6   0       1171.47       1165.56        13.38 o                         
   6   6   0       1723.84       1659.48        20.54 o                         
   7   6   0         23.10         34.65         4.25 o                         
   8   6   0       1282.61       1375.19        21.47 o                         
   9   6   0        567.07        559.84         7.60 o                         
  10   6   0         13.32         21.81         4.29 o                         
  11   6   0        582.38        584.19        42.81 o                         
   1   7   0       3508.61       3430.95        15.26 o                         
   2   7   0        235.94        258.08         3.47 o                         
   3   7   0         56.36         62.69         1.26 o                         
   4   7   0        243.50        213.66         2.18 o                         
   5   7   0        526.61        504.54         4.22 o                         
   6   7   0        261.15        252.08         2.64 o                         
   7   7   0       2105.74       2033.17         8.88 o                         
   8   7   0         22.20         16.86         3.32 o                         
   9   7   0         90.98         98.23         3.21 o                         
  10   7   0        120.13        118.79         3.71 o                         
  11   7   0         90.27        110.91         7.23 o                         
   0   8   0       3700.75       3956.12         7.33 o                         
   1   8   0       3517.11       3884.65        18.97 o                         
   2   8   0        329.51        350.29         2.08 o                         
   3   8   0         85.40        102.97         2.86 o                         
   4   8   0         56.38         48.23         5.40 o                         
   5   8   0          1.47         -0.27         2.40 o                         
   6   8   0         23.25         18.02         2.24 o                         
   7   8   0         63.82         65.85         2.53 o                         
   8   8   0         82.63         73.43         2.66 o                         
   9   8   0         13.31         33.03         3.79 o                         
  10   8   0         47.31         43.99         3.53 o                         
   1   9   0         76.23         62.81         1.43 o                         
   2   9   0        643.99        594.23         3.22 o                         
   3   9   0         70.11         68.82         1.49 o                         
   4   9   0       1638.00       1585.82        25.76 o                         
   5   9   0       1723.33       1748.01        14.74 o                         
   6   9   0        904.05        878.29         3.79 o                         
   7   9   0        399.83        370.35         4.38 o                         
   8   9   0        400.57        384.33         4.39 o                         
   9   9   0         54.49         58.93         2.84 o                         
  10   9   0        332.98        318.47         5.17 o                         
   0  10   0      18982.00      19428.02        18.02 o                         
   1  10   0       1035.83        956.41         6.87 o                         
   2  10   0       3551.19       3598.23        17.55 o                         
   3  10   0       3325.67       3137.91        61.31 o                         
   4  10   0        444.68        431.98        28.70 o                         
   5  10   0        568.28        539.76         5.55 o                         
   6  10   0       2477.74       2516.82        12.92 o                         
   7  10   0         90.71        107.86         4.38 o                         
   8  10   0        620.72        634.71         7.01 o                         
   9  10   0        235.55        232.72         6.17 o                         
  10  10   0          0.91          2.39         2.98 o                         
   1  11   0       3931.41       3825.70         5.96 o                         
   2  11   0       1001.72        968.25         5.27 o                         
   3  11   0        103.18         90.08         2.07 o                         
   4  11   0       1787.37       1755.53        69.57 o                         
   5  11   0       1617.39       1622.07         5.63 o                         
   6  11   0        244.78        249.54         2.92 o                         
   7  11   0       2120.21       2104.49        23.06 o                         
   8  11   0        138.19        122.84         4.37 o                         
   9  11   0         81.51         71.41         2.72 o                         
  10  11   0        466.69        475.27         5.40 o                         
   0  12   0       3807.19       3819.11         9.32 o                         
   1  12   0        103.02        119.17         1.55 o                         
   2  12   0       1221.40       1231.93        10.24 o                         
   3  12   0         18.26         18.60         1.78 o                         
   4  12   0        438.22        450.60        14.34 o                         
   5  12   0         85.29         80.37        12.15 o                         
   6  12   0       1268.37       1270.65        14.42 o                         
   7  12   0         16.87         28.97         3.65 o                         
   8  12   0        383.27        385.47         5.59 o                         
   9  12   0         41.13         32.85         3.77 o                         
  10  12   0         79.59         79.00         4.47 o                         
   1  13   0        393.17        423.41         9.11 o                         
   2  13   0         46.40         52.49         2.88 o                         
   3  13   0        295.98        308.43         7.21 o                         
   4  13   0         73.86         77.77         3.83 o                         
   5  13   0          6.45         13.44         2.88 o                         
   6  13   0        262.63        258.63         4.06 o                         
   7  13   0         20.28         28.75         3.36 o                         
   8  13   0          7.21          5.64         2.61 o                         
   9  13   0          6.49         14.98         3.20 o                         
   0  14   0         49.36         50.17         2.71 o                         
   1  14   0        829.75        876.74        21.30 o                         
   2  14   0        425.17        430.36         2.59 o                         
   3  14   0         69.51         70.56         2.61 o                         
   4  14   0        291.86        334.74        25.66 o                         
   5  14   0        395.05        383.98        12.07 o                         
   6  14   0         27.23         25.66         2.70 o                         
   7  14   0         55.41         57.79         2.60 o                         
   8  14   0         24.36          9.08         5.27 o                         
   9  14   0         64.70         79.43         5.71 o                         
   1  15   0       1949.29       2047.60        26.53 o                         
   2  15   0        488.82        455.92         3.26 o                         
   3  15   0         31.11         28.04         2.58 o                         
   4  15   0        388.00        389.09         5.89 o                         
   5  15   0       2123.26       2027.25        78.30 o                         
   6  15   0        464.64        449.44         3.49 o                         
   7  15   0        684.53        733.40         6.13 o                         
   8  15   0         35.71         34.89         2.82 o                         
   9  15   0         55.43         47.30         3.81 o                         
   0  16   0        696.58        689.05         5.99 o                         
   1  16   0        767.22        834.27         4.09 o                         
   2  16   0       1184.14       1199.79         8.60 o                         
   3  16   0       1230.50       1233.10         7.24 o                         
   4  16   0          4.97         -3.18         3.18 o                         
   5  16   0        358.70        354.82         3.58 o                         
   6  16   0        580.88        598.55         5.58 o                         
   7  16   0          0.88         -3.35         3.35 o                         
   8  16   0        274.71        271.06         4.60 o                         
   9  16   0        139.88        141.12         3.48 o                         
   1  17   0        648.80        659.45        13.84 o                         
   2  17   0         41.48         44.02         2.46 o                         
   3  17   0         15.47         12.41         2.74 o                         
   4  17   0         43.49         37.87         3.18 o                         
   5  17   0        649.95        633.66        17.01 o                         
   6  17   0         79.41         81.33         3.96 o                         
   7  17   0        177.11        182.51         6.21 o                         
   8  17   0         44.47         58.06         3.76 o                         
   0  18   0         55.74         74.77         3.57 o                         
   1  18   0         14.89         16.70         5.40 o                         
   2  18   0          0.60         -1.81         2.82 o                         
   3  18   0        219.42        223.23         3.49 o                         
   4  18   0         10.40          8.76         2.59 o                         
   5  18   0          9.19          8.70         4.68 o                         
   6  18   0         78.11         95.15         3.67 o                         
   7  18   0         67.69         69.29         2.76 o                         
   8  18   0          1.11          1.31         3.24 o                         
   1  19   0          8.63         16.83         2.47 o                         
   2  19   0         73.88         67.20         4.81 o                         
   3  19   0          1.07          1.26         2.19 o                         
   4  19   0         39.02         35.03         2.44 o                         
   5  19   0         53.83         48.04         3.64 o                         
   6  19   0         47.81         44.76         3.50 o                         
   7  19   0          2.82          6.07         3.78 o                         
   0  20   0        327.95        309.58         5.92 o                         
   1  20   0        176.41        175.62         6.46 o                         
   2  20   0        252.83        254.65         9.73 o                         
   3  20   0        331.33        343.42         4.73 o                         
   4  20   0         10.24         23.31         3.34 o                         
   5  20   0        115.01        113.91         3.17 o                         
   6  20   0        142.97        146.94         2.76 o                         
   7  20   0          5.71          5.68         2.83 o                         
   1  21   0        139.87        149.48         3.24 o                         
   2  21   0        258.76        245.03         3.71 o                         
   3  21   0         46.44         42.20         3.42 o                         
   4  21   0        175.55        174.57         3.71 o                         
   5  21   0        223.69        221.71         3.99 o                         
   6  21   0        161.85        156.98         3.36 o                         
   0  22   0         91.23         86.12         4.51 o                         
   1  22   0        114.24         97.63         5.38 o                         
   2  22   0        210.87        224.31         3.98 o                         
   3  22   0          2.83          7.13         6.82 o                         
   4  22   0        163.39        159.07         3.28 o                         
   5  22   0         80.10         74.66         3.82 o                         
   6  22   0         62.27         63.49         4.12 o                         
   1  23   0         40.35         62.20         4.91 o                         
   2  23   0         13.21         16.56         3.80 o                         
   3  23   0          0.06          3.58         2.95 o                         
   4  23   0          2.25         -3.03         3.03 o                         
   5  23   0        160.19        155.37         6.61 o                         
   0  24   0         12.94         19.46         5.53 o                         
   1  24   0          0.69         -2.38         5.18 o                         
   2  24   0          4.83          1.12         8.72 o                         
   3  24   0          3.25          3.66         7.20 o                         
   4  24   0         15.00         10.90         3.22 o                         
   1  25   0          3.30          5.82         3.42 o                         
   2  25   0         80.13         74.50         3.46 o                         
   3  25   0          1.74          0.59         8.29 o                         
   0  26   0        183.01        155.03         6.38 o                         
   1  26   0          1.47          2.58         3.42 o                         
 -11   1   1         20.95         20.28         4.02 o                         
 -10   1   1        309.57        314.74        15.98 o                         
  -9   1   1        307.74        335.04         8.05 o                         
  -8   1   1         55.58         76.98         3.69 o                         
  -7   1   1       1618.82       1597.90        70.78 o                         
  -6   1   1         25.73         26.19         4.60 o                         
  -5   1   1         68.45         57.75         2.26 o                         
  -4   1   1       4560.57       4239.85        48.45 o                         
  -3   1   1        166.44        164.93         1.41 o                         
  -1   1   1       9045.40       7950.82       734.44 o                         
   0   1   1        139.77        151.17         7.64 o                         
   1   1   1       6475.71       6341.37        30.75 o                         
   2   1   1       8843.89       8040.86        30.81 o                         
   3   1   1       1001.11       1048.46        17.68 o                         
   4   1   1       3441.11       3439.35        36.97 o                         
   5   1   1       1286.84       1339.82        14.28 o                         
   6   1   1         34.76         30.06         2.61 o                         
   7   1   1        486.37        471.29        14.87 o                         
   8   1   1        303.24        307.30         3.02 o                         
   9   1   1        111.06        122.94         4.31 o                         
  10   1   1        640.36        678.44        13.64 o                         
  11   1   1          1.34         -2.21         4.33 o                         
 -11   2   1        482.80        481.78        25.72 o                         
 -10   2   1          2.81          2.54         3.24 o                         
  -9   2   1        714.06        730.98        17.45 o                         
  -8   2   1       2615.98       2679.90        23.93 o                         
  -7   2   1        849.72        859.41         5.38 o                         
  -6   2   1       3921.64       3703.84        61.49 o                         
  -5   2   1       1753.70       1730.76         4.70 o                         
  -4   2   1         38.78         57.51         1.61 o                         
  -3   2   1      10171.05       8628.40       493.03 o                         
  -2   2   1      10357.42       9515.16         7.42 o                         
  -1   2   1        135.72        137.10         0.38 o                         
   0   2   1       3409.41       3846.12        41.68 o                         
   1   2   1        686.30        710.08         6.98 o                         
   2   2   1       1199.94       1172.19         9.01 o                         
   3   2   1      11736.52      11040.78       106.15 o                         
   4   2   1        147.82        235.41         6.11 o                         
   5   2   1       5816.86       5995.45        82.81 o                         
   6   2   1       2245.73       2115.54        14.36 o                         
   7   2   1         97.15         99.11         4.51 o                         
   8   2   1       1139.84       1135.16        12.27 o                         
   9   2   1       1414.65       1496.88        13.66 o                         
  10   2   1         36.18         27.12         4.61 o                         
  11   2   1        470.91        461.39        25.92 o                         
 -11   3   1        179.80        191.04         4.67 o                         
 -10   3   1        963.06        934.23         6.13 o                         
  -9   3   1        933.78        983.16        38.04 o                         
  -8   3   1         29.90         31.23         2.33 o                         
  -7   3   1       7694.08       7899.51       288.27 o                         
  -6   3   1        213.74        214.22         3.34 o                         
  -5   3   1       2211.55       2161.00        23.33 o                         
  -4   3   1       4974.90       4564.57        44.15 o                         
  -3   3   1         93.27         96.52         1.77 o                         
  -2   3   1       7422.72       7364.00         6.05 o                         
  -1   3   1      10268.73      11160.16        76.40 o                         
   0   3   1       5995.61       6164.44       121.56 o                         
   1   3   1       8888.40       8874.04        60.77 o                         
   2   3   1       4338.32       4156.83        49.22 o                         
   3   3   1        756.64        851.51         6.57 o                         
   4   3   1       6956.62       7256.22        11.46 o                         
   5   3   1       1317.53       1262.59         9.79 o                         
   6   3   1          4.44         21.39         2.43 o                         
   7   3   1       1510.95       1507.33         6.52 o                         
   8   3   1       1054.18       1101.93        39.95 o                         
   9   3   1        332.42        358.36         4.41 o                         
  10   3   1       1688.90       1781.06        24.02 o                         
  11   3   1         16.54          8.81         5.02 o                         
 -11   4   1        196.32        199.11         8.86 o                         
 -10   4   1          0.58         -3.92         3.92 o                         
  -9   4   1        307.30        289.92        20.88 o                         
  -8   4   1        764.29        757.95         8.91 o                         
  -7   4   1        343.06        339.98         8.37 o                         
  -6   4   1       1857.50       1823.59        16.80 o                         
  -5   4   1        647.67        636.38        12.98 o                         
  -4   4   1        143.96        139.24         2.86 o                         
  -3   4   1       7980.59       7837.99         8.70 o                         
  -2   4   1        718.74        733.92         2.03 o                         
  -1   4   1       6073.01       6642.83        84.61 o                         
   0   4   1      35723.69      32642.40        64.32 o                         
   1   4   1        982.42        949.98         2.53 o                         
   2   4   1       1186.61       1162.30         9.80 o                         
   3   4   1       5163.20       4969.07        51.32 o                         
   4   4   1        214.54        185.65         5.02 o                         
   5   4   1        947.07        924.66         8.01 o                         
   6   4   1       3117.70       2968.96        37.55 o                         
   7   4   1         22.17         24.35         2.53 o                         
   8   4   1        295.15        316.70         4.00 o                         
   9   4   1        548.35        534.47         5.13 o                         
  10   4   1         65.31         74.33         7.77 o                         
 -11   5   1         83.82         93.95         5.77 o                         
 -10   5   1          3.45          7.55         4.07 o                         
  -9   5   1         63.82         59.55         3.24 o                         
  -8   5   1         66.59         76.07         2.65 o                         
  -7   5   1       1099.71       1123.96         5.08 o                         
  -6   5   1         64.44         66.26         2.32 o                         
  -5   5   1        143.47        126.87         6.08 o                         
  -4   5   1         16.63         23.42         6.23 o                         
  -3   5   1          1.10          5.30         1.44 o                         
  -2   5   1       1240.79       1392.16         3.07 o                         
  -1   5   1       2083.44       2318.73         8.98 o                         
   0   5   1         12.32         17.22         2.32 o                         
   1   5   1        491.59        493.13         1.88 o                         
   2   5   1         22.78         18.50         1.31 o                         
   3   5   1          1.85          4.91         1.13 o                         
   4   5   1        806.19        804.81         6.88 o                         
   5   5   1         12.98         14.03         4.12 o                         
   6   5   1         71.36         72.70         2.76 o                         
   7   5   1        151.45        148.79         3.29 o                         
   8   5   1        153.38        153.37         3.94 o                         
   9   5   1          2.46         -3.25         3.25 o                         
  10   5   1         19.95         28.81         4.63 o                         
 -11   6   1         37.87         58.01         3.83 o                         
 -10   6   1          2.49          2.92         5.00 o                         
  -9   6   1        269.19        269.74         3.74 o                         
  -8   6   1         21.53         26.62         3.37 o                         
  -7   6   1          3.44         12.31         2.74 o                         
  -6   6   1        981.16       1017.71        11.58 o                         
  -5   6   1        444.54        456.61         2.65 o                         
  -4   6   1         44.98         70.54         4.91 o                         
  -3   6   1       1646.44       1634.03         4.32 o                         
  -2   6   1       3462.96       3676.11         5.17 o                         
  -1   6   1        106.05        110.46         4.43 o                         
   0   6   1       3299.32       3451.68         9.04 o                         
   1   6   1        743.88        773.64         2.41 o                         
   2   6   1        381.00        368.24         2.17 o                         
   3   6   1       3188.63       3346.86        12.51 o                         
   4   6   1         12.94         12.54         1.96 o                         
   5   6   1       1326.65       1366.68        11.12 o                         
   6   6   1        993.05        962.60        12.70 o                         
   7   6   1         25.35         27.20         2.42 o                         
   8   6   1         96.62         93.22         4.33 o                         
   9   6   1        300.70        304.76         4.37 o                         
  10   6   1          6.20         18.55         7.34 o                         
 -11   7   1         45.32         48.63         4.19 o                         
 -10   7   1        620.19        606.24         6.79 o                         
  -9   7   1        903.69        886.97        13.03 o                         
  -8   7   1        115.64        108.25         2.68 o                         
  -7   7   1       2774.24       2652.72        27.65 o                         
  -6   7   1        553.21        554.11         3.54 o                         
  -5   7   1        973.54        968.84         3.28 o                         
  -4   7   1       1502.37       1362.86        53.77 o                         
  -3   7   1        571.86        487.50        73.53 o                         
  -2   7   1       5629.08       5715.22       154.10 o                         
  -1   7   1       5863.54       6046.56        35.57 o                         
   0   7   1       2060.85       2253.10        23.24 o                         
   1   7   1       3477.89       3387.13        98.47 o                         
   2   7   1       3132.49       2991.28        14.33 o                         
   3   7   1         65.49         72.64         1.66 o                         
   4   7   1       3161.20       3113.59        10.47 o                         
   5   7   1       1699.82       1686.37        11.96 o                         
   6   7   1        215.22        227.02         8.00 o                         
   7   7   1       1136.25       1088.01         5.92 o                         
   8   7   1        229.84        209.92         4.17 o                         
   9   7   1        183.14        203.43         5.09 o                         
  10   7   1        909.69        902.16         5.41 o                         
 -11   8   1        504.20        482.28         5.14 o                         
 -10   8   1          0.12         -4.35         4.35 o                         
  -9   8   1        450.37        452.93         4.48 o                         
  -8   8   1       1319.60       1237.90         5.88 o                         
  -7   8   1        184.29        192.14         2.54 o                         
  -6   8   1       2900.78       2788.72        15.05 o                         
  -5   8   1       1763.14       1773.27        34.52 o                         
  -4   8   1        765.67        754.45        15.05 o                         
  -3   8   1       3872.98       3616.84        80.13 o                         
  -2   8   1       4002.26       3918.87         7.74 o                         
  -1   8   1        191.99        167.22         6.08 o                         
   0   8   1       6275.45       5864.99        42.16 o                         
   1   8   1       1275.54       1240.74        30.17 o                         
   2   8   1       2394.03       2191.76        31.78 o                         
   3   8   1       3184.38       3034.28        38.71 o                         
   4   8   1        171.05        180.43         4.91 o                         
   5   8   1       2236.58       2286.80        10.58 o                         
   6   8   1       1908.68       1849.39        44.45 o                         
   7   8   1          8.51          3.11         3.88 o                         
   8   8   1        816.15        801.24         8.93 o                         
   9   8   1        881.27        870.03         6.42 o                         
  10   8   1         12.80          4.50         3.82 o                         
 -10   9   1        212.79        200.14         9.88 o                         
  -9   9   1        207.79        215.60         3.83 o                         
  -8   9   1        182.80        178.86         6.24 o                         
  -7   9   1       3053.62       2926.77        13.91 o                         
  -6   9   1         13.21         16.93         1.63 o                         
  -5   9   1        552.26        549.13         4.24 o                         
  -4   9   1       3103.70       3313.52        29.22 o                         
  -3   9   1         43.37         45.76         1.59 o                         
  -2   9   1       2066.26       1990.45         8.35 o                         
  -1   9   1       5942.55       6317.90       249.82 o                         
   0   9   1        459.31        512.67         3.53 o                         
   1   9   1       2580.26       2531.84       140.10 o                         
   2   9   1       2323.61       2160.55        56.99 o                         
   3   9   1        227.24        207.51         3.92 o                         
   4   9   1       3723.64       3820.80        38.19 o                         
   5   9   1       1512.84       1485.36        19.06 o                         
   6   9   1         11.93          5.51         3.31 o                         
   7   9   1        636.17        637.60        12.20 o                         
   8   9   1        580.05        535.72         3.99 o                         
   9   9   1          2.15         -4.02         4.02 o                         
  10   9   1        676.69        646.34         5.74 o                         
 -10  10   1         34.04         36.20         2.86 o                         
  -9  10   1          3.53          8.20         3.24 o                         
  -8  10   1        189.26        189.51         4.03 o                         
  -7  10   1         28.09         18.72         2.78 o                         
  -6  10   1        160.68        158.10         2.45 o                         
  -5  10   1          5.37          4.64         3.19 o                         
  -4  10   1          4.10          2.59         1.59 o                         
  -3  10   1        749.10        768.49        18.02 o                         
  -2  10   1         90.06        111.65         1.57 o                         
  -1  10   1        119.60        132.68         2.02 o                         
   0  10   1       2132.42       2117.91        48.37 o                         
   1  10   1        477.86        455.20         3.45 o                         
   2  10   1          4.46          7.57         1.60 o                         
   3  10   1       1501.10       1543.60        34.33 o                         
   4  10   1        112.46        123.71         2.21 o                         
   5  10   1          6.27         11.27         2.82 o                         
   6  10   1        124.37        127.63         2.78 o                         
   7  10   1         57.30         51.91         2.58 o                         
   8  10   1        112.03        111.51         3.97 o                         
   9  10   1        113.36        112.82         4.35 o                         
  10  10   1          0.59         -2.09         3.63 o                         
 -10  11   1         64.60         47.41         3.34 o                         
  -9  11   1        116.31        116.42         3.51 o                         
  -8  11   1         29.51         31.99         2.96 o                         
  -7  11   1         28.27         29.42         2.75 o                         
  -6  11   1        559.28        559.96         5.05 o                         
  -5  11   1         63.14         59.53         1.82 o                         
  -4  11   1        327.23        349.81         3.24 o                         
  -3  11   1          6.81          4.99         1.60 o                         
  -2  11   1       1127.85       1151.63        13.84 o                         
  -1  11   1        188.99        179.51         9.73 o                         
   0  11   1         89.82        106.76         1.70 o                         
   1  11   1        847.49        926.55         9.53 o                         
   2  11   1       1119.81       1150.89        35.85 o                         
   3  11   1         67.73         63.28         2.18 o                         
   4  11   1          2.59         -2.09         2.09 o                         
   5  11   1        555.95        591.11         4.65 o                         
   6  11   1         40.00         38.88         2.36 o                         
   7  11   1        153.63        152.44         3.50 o                         
   8  11   1          3.64          2.84         3.91 o                         
   9  11   1         96.07         92.14         3.89 o                         
  10  11   1         17.16         13.64         3.36 o                         
 -10  12   1         51.25         44.68         3.63 o                         
  -9  12   1        259.49        276.45         5.54 o                         
  -8  12   1        415.31        384.48         4.34 o                         
  -7  12   1         49.47         55.14         2.51 o                         
  -6  12   1        854.41        839.06         5.85 o                         
  -5  12   1        155.98        153.62         5.74 o                         
  -4  12   1        181.79        200.82         2.28 o                         
  -3  12   1        878.23        900.87        12.13 o                         
  -2  12   1       5507.83       6013.46        36.62 o                         
  -1  12   1       3028.71       3039.84       292.52 o                         
   0  12   1        144.47        118.22         2.08 o                         
   1  12   1        276.75        301.51         2.04 o                         
   2  12   1         10.98          5.50         3.06 o                         
   3  12   1       2620.67       2504.66        16.66 o                         
   4  12   1         63.96         76.89         5.02 o                         
   5  12   1       2794.12       2747.79        28.78 o                         
   6  12   1        226.35        267.31         6.23 o                         
   7  12   1         24.02         23.06         3.55 o                         
   8  12   1        253.80        235.65         4.36 o                         
   9  12   1        408.26        408.59         4.67 o                         
 -10  13   1        380.47        385.59         4.67 o                         
  -9  13   1        462.38        450.99         5.82 o                         
  -8  13   1        498.27        500.89         6.69 o                         
  -7  13   1        725.28        682.31         8.63 o                         
  -6  13   1        664.25        644.86         8.03 o                         
  -5  13   1        666.86        679.58         4.04 o                         
  -4  13   1       2383.46       2390.09        20.44 o                         
  -3  13   1         11.64         14.63         1.65 o                         
  -2  13   1       2711.27       2802.23        32.12 o                         
  -1  13   1        518.84        466.30         3.86 o                         
   0  13   1         11.93         13.77         2.10 o                         
   1  13   1       1734.06       1715.18        23.08 o                         
   2  13   1       1342.54       1293.21         6.02 o                         
   3  13   1        172.67        153.38        10.38 o                         
   4  13   1        871.63        848.70        48.85 o                         
   5  13   1       1248.38       1261.47        13.96 o                         
   6  13   1         53.11         51.41         3.65 o                         
   7  13   1        581.40        556.46         6.21 o                         
   8  13   1        248.48        258.29         3.58 o                         
   9  13   1         33.24         34.48         2.83 o                         
  -9  14   1        176.49        173.34         3.05 o                         
  -8  14   1        296.77        308.47         3.08 o                         
  -7  14   1        100.78         90.54         5.00 o                         
  -6  14   1        949.16        981.82        13.33 o                         
  -5  14   1         25.06         31.52         6.17 o                         
  -4  14   1          7.96          4.65         2.00 o                         
  -3  14   1       1680.42       1755.86         9.49 o                         
  -2  14   1       1771.72       1856.49         5.44 o                         
  -1  14   1        868.71        843.58         3.87 o                         
   0  14   1       2940.46       3135.06        25.06 o                         
   1  14   1        265.72        269.98         2.18 o                         
   2  14   1         15.27         14.35         2.10 o                         
   3  14   1       2691.40       2664.83         6.83 o                         
   4  14   1        383.57        402.71        12.51 o                         
   5  14   1        778.21        784.33         9.37 o                         
   6  14   1        461.21        465.73         7.84 o                         
   7  14   1          6.19          5.45         2.90 o                         
   8  14   1         25.47         24.61         3.99 o                         
   9  14   1        541.90        555.62        14.96 o                         
  -9  15   1         14.68         19.73         2.84 o                         
  -8  15   1         13.51         20.51         5.92 o                         
  -7  15   1        319.75        322.81         5.25 o                         
  -6  15   1         16.04         10.12         2.68 o                         
  -5  15   1        192.03        183.80         3.43 o                         
  -4  15   1        273.18        300.15         3.07 o                         
  -3  15   1          1.60         -2.03         2.03 o                         
  -2  15   1          8.22         -0.03         3.79 o                         
  -1  15   1        465.91        515.16        36.35 o                         
   0  15   1         36.61         28.75         2.41 o                         
   1  15   1        360.71        356.94         7.34 o                         
   2  15   1        284.02        276.70         3.03 o                         
   3  15   1        105.64        112.79         2.73 o                         
   4  15   1        211.35        221.90         5.41 o                         
   5  15   1        196.81        199.30         2.89 o                         
   6  15   1          6.71          3.93         3.94 o                         
   7  15   1        304.23        305.55         4.06 o                         
   8  15   1         53.04         68.07         4.09 o                         
   9  15   1          3.09         -0.13         3.75 o                         
  -9  16   1         53.83         48.12         3.81 o                         
  -8  16   1         40.14         44.02         2.39 o                         
  -7  16   1          6.17         10.30         2.37 o                         
  -6  16   1          1.07         -0.24         2.49 o                         
  -5  16   1         39.04         34.71         2.43 o                         
  -4  16   1         63.45         60.67         2.12 o                         
  -3  16   1        270.69        277.27         3.59 o                         
  -2  16   1         30.28         30.63         2.34 o                         
  -1  16   1          0.06          7.06         4.12 o                         
   0  16   1          1.02         -2.78         2.78 o                         
   1  16   1        182.75        188.07         2.92 o                         
   2  16   1         14.56         10.35         2.09 o                         
   3  16   1        240.39        244.82         3.36 o                         
   4  16   1         26.29         31.71         2.56 o                         
   5  16   1         64.23         63.10         2.78 o                         
   6  16   1          8.35         17.49         3.19 o                         
   7  16   1          2.52          3.95         3.09 o                         
   8  16   1         29.93         27.17         3.43 o                         
  -8  17   1         99.11         83.09         3.67 o                         
  -7  17   1        121.58        112.25         3.09 o                         
  -6  17   1        210.74        189.45         5.04 o                         
  -5  17   1          8.15         12.09         2.04 o                         
  -4  17   1        150.30        144.90         3.60 o                         
  -3  17   1        655.05        621.73         4.36 o                         
  -2  17   1        978.30        961.46        52.69 o                         
  -1  17   1        129.48        128.65         6.56 o                         
   0  17   1        263.04        263.44        12.66 o                         
   1  17   1         28.73         30.94         2.68 o                         
   2  17   1        216.34        223.22         3.10 o                         
   3  17   1          4.44         21.87         3.17 o                         
   4  17   1        678.13        656.56        21.49 o                         
   5  17   1        186.27        205.36         4.24 o                         
   6  17   1        230.08        224.00         3.96 o                         
   7  17   1         67.89         60.34         4.05 o                         
   8  17   1         34.69         30.77         3.07 o                         
  -8  18   1         37.21         36.86         2.76 o                         
  -7  18   1          1.11          2.19         2.48 o                         
  -6  18   1        167.05        162.86         3.21 o                         
  -5  18   1        352.13        337.45         7.54 o                         
  -4  18   1        273.04        254.83         4.79 o                         
  -3  18   1        290.58        295.49         7.21 o                         
  -2  18   1        627.80        632.21         7.44 o                         
  -1  18   1        327.40        314.16        11.79 o                         
   0  18   1        428.08        434.00        26.87 o                         
   1  18   1        573.35        605.56         9.73 o                         
   2  18   1        473.14        444.67         5.92 o                         
   3  18   1        105.77        110.19         3.02 o                         
   4  18   1        193.35        202.17         3.76 o                         
   5  18   1        461.01        440.64         4.22 o                         
   6  18   1        134.13        136.60         4.24 o                         
   7  18   1         19.54         20.84         3.86 o                         
  -8  19   1        157.17        157.94         4.17 o                         
  -7  19   1        232.10        220.01         4.45 o                         
  -6  19   1         45.22         38.09         2.82 o                         
  -5  19   1        295.10        310.90         3.47 o                         
  -4  19   1        240.91        255.76         3.20 o                         
  -3  19   1        167.39        158.88         3.36 o                         
  -2  19   1        757.42        770.05        12.17 o                         
  -1  19   1        482.04        503.84         3.86 o                         
   0  19   1        130.39        132.76         5.63 o                         
   1  19   1        248.06        263.98        26.98 o                         
   2  19   1        283.07        301.36         4.44 o                         
   3  19   1         14.47         19.21         3.37 o                         
   4  19   1        264.62        272.36         6.21 o                         
   5  19   1        714.86        759.87         6.61 o                         
   6  19   1         44.12         47.11         3.42 o                         
   7  19   1        103.41        119.01         4.38 o                         
  -7  20   1         15.61         22.49         2.43 o                         
  -6  20   1        238.04        249.43         4.68 o                         
  -5  20   1          2.01          8.26         2.23 o                         
  -4  20   1          3.67          9.03         2.99 o                         
  -3  20   1         20.47         29.57        10.78 o                         
  -2  20   1        238.89        248.45        17.24 o                         
  -1  20   1         42.13         47.29         3.01 o                         
   0  20   1        156.84        164.90         3.12 o                         
   1  20   1         49.63         55.83         3.01 o                         
   2  20   1          4.86          4.23         5.61 o                         
   3  20   1        281.73        300.85         4.33 o                         
   4  20   1          0.71          0.90         2.64 o                         
   5  20   1         33.46         44.18         3.09 o                         
   6  20   1        111.23        109.54         9.95 o                         
   7  20   1          5.79         29.11         5.27 o                         
  -6  21   1         33.92         37.65         3.76 o                         
  -5  21   1          0.28          1.25         2.81 o                         
  -4  21   1          5.14         -1.29         3.11 o                         
  -3  21   1          2.04         -2.95         3.52 o                         
  -2  21   1          0.43         -2.51         2.72 o                         
  -1  21   1          0.19         -1.72         5.38 o                         
   0  21   1          2.23          6.80         3.09 o                         
   1  21   1          0.98          8.78         3.09 o                         
   2  21   1          1.89         -0.38         2.90 o                         
   3  21   1          0.82         -0.31         4.30 o                         
   4  21   1         21.53         18.80         4.14 o                         
   5  21   1         13.09         23.36         2.82 o                         
   6  21   1          8.96          8.03         2.96 o                         
  -6  22   1          2.31         12.70         3.66 o                         
  -5  22   1         12.51          9.91         3.40 o                         
  -4  22   1         44.36         45.11         3.66 o                         
  -3  22   1         63.62         47.58         3.29 o                         
  -2  22   1         93.79         91.93         3.48 o                         
  -1  22   1          4.14          4.36         5.51 o                         
   0  22   1         61.84         46.76         3.92 o                         
   1  22   1         40.44         51.15         9.45 o                         
   2  22   1         18.36         15.32         5.56 o                         
   3  22   1         35.56         27.36         3.30 o                         
   4  22   1          9.61         -0.33         3.30 o                         
   5  22   1        175.28        149.20         3.49 o                         
  -5  23   1         89.38         82.48         7.16 o                         
  -4  23   1         71.84         61.42         3.44 o                         
  -3  23   1         13.13         15.86         3.92 o                         
  -2  23   1        188.22        161.71         6.48 o                         
  -1  23   1         15.85         14.30         3.19 o                         
   0  23   1          3.93          2.12         9.13 o                         
   1  23   1        127.72        117.80        10.37 o                         
   2  23   1         26.12         38.15         7.46 o                         
   3  23   1          0.66         -0.73        14.16 o                         
   4  23   1         68.18         56.81         3.85 o                         
   5  23   1         57.52         53.21         4.01 o                         
  -4  24   1          6.50          6.77         6.13 o                         
  -3  24   1        180.17        172.64         7.78 o                         
  -2  24   1        210.87        191.59         5.43 o                         
  -1  24   1        232.73        226.61         8.86 o                         
   0  24   1         34.50         44.95         7.26 o                         
   1  24   1         27.37         28.83         3.42 o                         
   2  24   1          1.36         13.47         3.43 o                         
   3  24   1        130.08        142.25        13.05 o                         
   4  24   1         62.06         77.08         3.65 o                         
  -3  25   1         17.58         20.60         7.77 o                         
  -2  25   1         38.41         48.09         3.25 o                         
  -1  25   1         20.78         22.42         9.60 o                         
   0  25   1          0.35          2.93         5.51 o                         
   1  25   1         20.96         27.72         9.91 o                         
   2  25   1         65.66         78.09        10.22 o                         
   0  26   1          8.34         -2.35         5.10 o                         
 -11   0   2        966.30        935.82         9.26 o                         
 -10   0   2          8.70         16.58         4.15 o                         
  -9   0   2       1405.12       1423.07         8.34 o                         
  -8   0   2       2137.81       2256.32         9.35 o                         
  -7   0   2        266.83        281.61         4.81 o                         
  -6   0   2       2647.42       2526.09         8.08 o                         
  -5   0   2       3376.54       3454.16         8.18 o                         
  -4   0   2        159.91        170.54         2.16 o                         
  -2   0   2       1525.00       1719.13         3.21 o                         
  -1   0   2       1215.05       1278.63        14.34 o                         
   0   0   2       9412.66       8255.97       173.37 o                         
   1   0   2      20960.16      16569.18       443.92 o                         
   2   0   2       2411.88       2442.12         9.93 o                         
   3   0   2      25812.73      22529.33        90.60 o                         
   4   0   2        156.70        156.21         2.85 o                         
   5   0   2       1032.95       1015.59        45.55 o                         
   6   0   2       3594.03       3361.88        65.04 o                         
   7   0   2        395.30        424.30        20.87 o                         
   8   0   2       1240.73       1246.98        14.13 o                         
   9   0   2       1161.48       1173.59        63.81 o                         
  10   0   2         70.77         89.49         5.95 o                         
 -11   1   2        129.84        134.45         4.30 o                         
 -10   1   2        561.00        557.61         4.89 o                         
  -9   1   2        100.26        125.12         6.88 o                         
  -8   1   2         10.50          5.62         7.60 o                         
  -7   1   2       3459.51       3425.90        81.00 o                         
  -6   1   2        965.79        986.00        32.04 o                         
  -5   1   2       3054.16       2863.97         7.95 o                         
  -4   1   2       6637.54       4927.26      1198.91 o                         
  -2   1   2        644.11        700.82         9.06 o                         
  -1   1   2      16079.84      13641.62        56.56 o                         
   0   1   2        141.25        140.23         1.72 o                         
   1   1   2      11165.38       9748.63        85.33 o                         
   2   1   2        781.38        759.84         5.63 o                         
   3   1   2          3.95          7.82         2.83 o                         
   4   1   2       3162.25       3123.42        35.98 o                         
   5   1   2       1370.65       1267.41        10.79 o                         
   6   1   2        421.42        448.49         3.66 o                         
   7   1   2       1279.17       1371.36         5.43 o                         
   8   1   2        827.71        818.41         4.43 o                         
   9   1   2         99.75        105.84        10.78 o                         
  10   1   2        814.54        871.07        13.20 o                         
 -11   2   2        190.33        180.36         6.33 o                         
 -10   2   2          3.58          9.62         4.35 o                         
  -9   2   2        109.62        126.74         3.75 o                         
  -8   2   2        664.18        657.32        13.26 o                         
  -7   2   2         77.19         68.79         6.79 o                         
  -6   2   2        124.08        118.34         4.02 o                         
  -5   2   2       1739.03       1722.54        87.84 o                         
  -2   2   2        127.21        136.64         5.23 o                         
  -1   2   2       1550.13       1610.07        10.18 o                         
   0   2   2        657.41        713.71         7.21 o                         
   1   2   2       1521.14       1444.71        11.12 o                         
   2   2   2        488.94        478.14         4.50 o                         
   3   2   2       4062.94       3983.07        14.16 o                         
   4   2   2        126.98        143.74         1.86 o                         
   5   2   2        991.69       1035.84         4.14 o                         
   6   2   2         23.62         25.10         2.30 o                         
   7   2   2        365.26        362.80         4.60 o                         
   8   2   2        186.94        205.06         3.94 o                         
   9   2   2        266.57        265.22         4.51 o                         
  10   2   2         19.58         29.29         5.07 o                         
 -11   3   2          0.60         -1.81         7.56 o                         
 -10   3   2         90.26         99.06         7.13 o                         
  -9   3   2         20.60         18.77         6.67 o                         
  -8   3   2         22.24         23.31         3.83 o                         
  -7   3   2         31.50         37.06         4.99 o                         
  -6   3   2        671.62        724.19        43.70 o                         
  -5   3   2        152.26        129.33        11.53 o                         
  -3   3   2        648.80        692.35         2.03 o                         
  -2   3   2        454.20        428.47         2.45 o                         
  -1   3   2          4.55          5.71         0.42 o                         
   0   3   2         56.71         59.36         1.18 o                         
   1   3   2         75.56         86.04         1.36 o                         
   2   3   2         91.88         81.19         1.72 o                         
   3   3   2        463.32        487.34         2.50 o                         
   4   3   2        519.38        504.83         5.65 o                         
   5   3   2         78.38         77.20         2.77 o                         
   6   3   2          0.64         -1.18         2.36 o                         
   7   3   2        179.42        182.41         6.11 o                         
   8   3   2         94.71         99.48         4.42 o                         
   9   3   2         58.95         64.75         4.18 o                         
  10   3   2         31.61         25.73         4.73 o                         
 -11   4   2        465.54        450.42         5.03 o                         
 -10   4   2          4.21          5.82         3.24 o                         
  -9   4   2        367.17        368.76        16.11 o                         
  -8   4   2       1691.35       1680.59        70.30 o                         
  -7   4   2         17.42         33.15         9.47 o                         
  -6   4   2       2286.74       2222.30       101.33 o                         
  -5   4   2       1808.75       1850.29         6.21 o                         
  -4   4   2        894.91        899.09         3.76 o                         
  -3   4   2       1278.45       1276.70         2.29 o                         
  -2   4   2       2093.11       2246.77         5.46 o                         
  -1   4   2        204.61        214.84         1.28 o                         
   0   4   2       8301.53       7829.17         8.46 o                         
   1   4   2       2190.94       2160.54         3.40 o                         
   2   4   2       3429.53       3380.64        19.82 o                         
   3   4   2       3000.63       3044.60        20.89 o                         
   4   4   2        860.52        878.61         9.53 o                         
   5   4   2        964.05        941.35         9.70 o                         
   6   4   2       1720.46       1751.09        17.47 o                         
   7   4   2          2.02         -0.83         3.10 o                         
   8   4   2        693.68        725.50         9.94 o                         
   9   4   2        254.89        247.33         4.43 o                         
  10   4   2         10.95         25.15         4.50 o                         
 -11   5   2         35.91         44.70         4.37 o                         
 -10   5   2        804.21        798.12        45.14 o                         
  -9   5   2        178.27        175.36         3.41 o                         
  -8   5   2        359.74        360.11        13.36 o                         
  -7   5   2       1756.64       1700.45        14.23 o                         
  -6   5   2        309.75        319.83        10.53 o                         
  -5   5   2        605.07        611.24         4.02 o                         
  -4   5   2      15289.97      14898.09       216.52 o                         
  -3   5   2         67.53         77.97         0.96 o                         
  -2   5   2       8821.26       9942.50       430.56 o                         
  -1   5   2       4985.23       5230.72        21.10 o                         
   0   5   2        844.87        830.08         2.50 o                         
   1   5   2       3149.66       3003.57         5.51 o                         
   2   5   2      13432.28      12706.27       136.23 o                         
   3   5   2        403.81        422.13         4.86 o                         
   4   5   2       4521.87       4554.68        49.30 o                         
   5   5   2        907.30        864.04        11.92 o                         
   6   5   2         50.18         46.29         3.25 o                         
   7   5   2       1341.05       1422.58        13.84 o                         
   8   5   2       1579.15       1583.48         7.70 o                         
   9   5   2        201.46        197.58         4.50 o                         
  10   5   2       1129.59       1133.90         6.88 o                         
 -11   6   2        479.90        476.95        17.50 o                         
 -10   6   2         40.38         37.32         2.85 o                         
  -9   6   2        477.24        474.53        12.05 o                         
  -8   6   2       2518.83       2452.52        34.87 o                         
  -7   6   2         93.62         85.61         2.43 o                         
  -6   6   2       3524.58       3355.78       118.79 o                         
  -5   6   2       1584.84       1605.44         5.53 o                         
  -4   6   2          8.26          7.16         3.06 o                         
  -3   6   2       2910.14       2979.20         5.54 o                         
  -2   6   2       1863.97       1901.29        18.30 o                         
  -1   6   2        103.62        112.38         6.69 o                         
   0   6   2       4965.29       4757.09        10.96 o                         
   1   6   2       1487.67       1437.49        12.93 o                         
   2   6   2        510.24        444.06         3.81 o                         
   3   6   2       9909.54      10037.56       205.84 o                         
   4   6   2        409.37        394.63         3.12 o                         
   5   6   2       2570.83       2519.03        11.36 o                         
   6   6   2       1776.66       1677.79        15.01 o                         
   7   6   2        257.33        249.53         6.12 o                         
   8   6   2        686.44        709.88        19.38 o                         
   9   6   2        875.08        885.70        14.03 o                         
  10   6   2         14.61          4.91         5.09 o                         
 -11   7   2         19.58         17.45         3.38 o                         
 -10   7   2        363.43        363.79        18.59 o                         
  -9   7   2         53.17         50.51         3.01 o                         
  -8   7   2          5.85         17.16         2.70 o                         
  -7   7   2        399.63        391.71         2.89 o                         
  -6   7   2        242.04        233.04         3.76 o                         
  -5   7   2        153.98        136.59         2.58 o                         
  -4   7   2       3763.88       3815.37        72.51 o                         
  -3   7   2        585.19        676.86         1.92 o                         
  -2   7   2       1920.83       1923.80        24.35 o                         
  -1   7   2        487.94        480.80         4.64 o                         
   0   7   2        389.85        381.95         9.09 o                         
   1   7   2       1180.31       1134.70        10.03 o                         
   2   7   2       1939.72       1902.88        12.64 o                         
   3   7   2          0.02          1.53         1.93 o                         
   4   7   2       1723.30       1764.60         4.56 o                         
   5   7   2          9.24          9.13         2.83 o                         
   6   7   2         60.33         65.58         3.05 o                         
   7   7   2          9.56         18.18         3.25 o                         
   8   7   2        409.84        374.56         4.84 o                         
   9   7   2         30.72         26.27         4.17 o                         
  10   7   2        422.47        403.33         5.83 o                         
 -11   8   2         62.39         65.62         4.58 o                         
 -10   8   2        118.34        128.27         3.74 o                         
  -9   8   2        142.93        158.76         3.17 o                         
  -8   8   2          7.56          4.46         1.95 o                         
  -7   8   2        182.10        190.30         2.60 o                         
  -6   8   2         48.94         54.56         2.26 o                         
  -5   8   2         93.79         92.17         2.49 o                         
  -4   8   2         10.82         18.34         2.67 o                         
  -3   8   2         98.42        114.47         1.36 o                         
  -2   8   2        269.90        267.72        12.17 o                         
  -1   8   2        825.77        831.24         7.39 o                         
   0   8   2         94.61        102.74         1.83 o                         
   1   8   2          8.38          7.59         1.30 o                         
   2   8   2         11.98         10.57         2.39 o                         
   3   8   2         12.96         16.07         1.83 o                         
   4   8   2          1.88          8.85         2.96 o                         
   5   8   2        139.33        119.94         2.87 o                         
   6   8   2         49.68         56.56         3.41 o                         
   7   8   2         35.56         47.97         3.58 o                         
   8   8   2         47.70         40.03         3.26 o                         
   9   8   2          1.19         -4.79         4.79 o                         
  10   8   2         50.94         45.28         3.83 o                         
 -11   9   2          0.13          5.53         3.68 o                         
 -10   9   2         31.00         32.16         4.82 o                         
  -9   9   2        489.81        498.25         5.45 o                         
  -8   9   2        114.04        118.75         3.26 o                         
  -7   9   2        514.24        495.79        10.94 o                         
  -6   9   2        268.24        263.43         3.01 o                         
  -5   9   2        476.86        518.02         3.66 o                         
  -4   9   2       1629.84       1716.73         9.52 o                         
  -3   9   2       1386.80       1461.55         4.76 o                         
  -2   9   2       3115.28       3226.01        77.17 o                         
  -1   9   2       1681.07       1678.43        12.05 o                         
   0   9   2         51.15         53.18         5.64 o                         
   1   9   2       1573.81       1517.81        16.01 o                         
   2   9   2        826.36        861.35         9.62 o                         
   3   9   2        493.37        522.59         9.39 o                         
   4   9   2        354.72        357.78         3.17 o                         
   5   9   2        252.91        264.55         3.36 o                         
   6   9   2         14.70         17.06         2.79 o                         
   7   9   2        825.24        842.47         7.10 o                         
   8   9   2         55.24         67.24         5.82 o                         
   9   9   2         82.90         91.26         3.19 o                         
 -10  10   2          8.99         16.13         3.05 o                         
  -9  10   2       1340.12       1312.24        16.51 o                         
  -8  10   2        386.83        390.68         4.86 o                         
  -7  10   2         10.87         19.51         2.08 o                         
  -6  10   2       1405.76       1361.90         5.49 o                         
  -5  10   2       2036.88       2118.95         6.25 o                         
  -4  10   2        164.07        162.04         2.03 o                         
  -3  10   2       3328.72       3496.65        50.14 o                         
  -2  10   2        536.12        509.28         2.98 o                         
  -1  10   2        111.09         97.70         2.58 o                         
   0  10   2       3159.56       3083.90         6.12 o                         
   1  10   2       2346.47       2400.49        16.45 o                         
   2  10   2        617.23        585.27         6.89 o                         
   3  10   2       6272.71       6562.95        65.22 o                         
   4  10   2        320.34        311.28        10.96 o                         
   5  10   2        961.06        968.09         7.62 o                         
   6  10   2       2095.76       2127.01        18.37 o                         
   7  10   2         53.05         54.20         3.31 o                         
   8  10   2        308.66        299.76         4.84 o                         
   9  10   2        657.78        712.18         6.65 o                         
 -10  11   2        326.13        319.96         4.24 o                         
  -9  11   2        213.39        199.20         3.67 o                         
  -8  11   2         13.97         14.24         2.82 o                         
  -7  11   2       1273.81       1025.74       120.77 o                         
  -6  11   2        272.95        259.86         3.43 o                         
  -5  11   2       1118.75       1104.99         6.71 o                         
  -4  11   2       1746.31       1804.57        23.60 o                         
  -3  11   2         44.24         51.50         1.77 o                         
  -2  11   2       1521.74       1591.53        56.13 o                         
  -1  11   2       5033.25       5122.53        21.83 o                         
   0  11   2          6.75         -1.56         1.83 o                         
   1  11   2       2468.51       2458.78        58.22 o                         
   2  11   2       2414.30       2472.99         9.12 o                         
   3  11   2         10.91          5.11         2.88 o                         
   4  11   2       1240.98       1214.63        14.86 o                         
   5  11   2        589.46        571.33         6.14 o                         
   6  11   2         37.09         38.02         2.87 o                         
   7  11   2        917.66        892.84        24.43 o                         
   8  11   2        321.57        320.74         6.20 o                         
   9  11   2        165.78        154.68         4.68 o                         
 -10  12   2         40.45         37.01         2.62 o                         
  -9  12   2        182.70        169.83         3.31 o                         
  -8  12   2        338.90        339.95         2.73 o                         
  -7  12   2         58.74         59.59         2.78 o                         
  -6  12   2        394.24        381.43         3.47 o                         
  -5  12   2       1569.81       1626.40        25.51 o                         
  -4  12   2        131.63        139.06         9.22 o                         
  -3  12   2       1021.13       1079.44        16.96 o                         
  -2  12   2        187.90        167.45         1.93 o                         
  -1  12   2         38.03         43.64         1.57 o                         
   0  12   2        248.04        233.57         5.64 o                         
   1  12   2        687.08        670.20        26.67 o                         
   2  12   2        710.32        660.61        26.87 o                         
   3  12   2       1293.02       1267.53        15.26 o                         
   4  12   2          4.73          4.94         2.48 o                         
   5  12   2        548.31        557.54         3.68 o                         
   6  12   2        284.39        273.88         4.46 o                         
   7  12   2        154.44        129.88         3.79 o                         
   8  12   2         49.83         59.76         3.85 o                         
   9  12   2        291.72        281.75         4.23 o                         
 -10  13   2          4.06          4.21         2.86 o                         
  -9  13   2          1.43          7.48         2.69 o                         
  -8  13   2          1.64          3.52         2.56 o                         
  -7  13   2        107.87        108.33         3.53 o                         
  -6  13   2        187.50        177.79         2.63 o                         
  -5  13   2         10.54         12.13         5.31 o                         
  -4  13   2         34.05         44.54         6.38 o                         
  -3  13   2        250.13        278.26         4.94 o                         
  -2  13   2          4.33          4.48         2.14 o                         
  -1  13   2        142.03        157.83         2.60 o                         
   0  13   2          5.48          3.10         2.12 o                         
   1  13   2         24.04         30.89         2.24 o                         
   2  13   2        220.38        227.43         2.76 o                         
   3  13   2         40.44         47.38         2.75 o                         
   4  13   2          1.56          7.54         2.67 o                         
   5  13   2         76.02         65.88         2.38 o                         
   6  13   2         11.20         10.78         2.49 o                         
   7  13   2         22.91         18.18         3.35 o                         
   8  13   2         25.58         42.79         4.96 o                         
   9  13   2         14.82         15.69         3.15 o                         
  -9  14   2        171.18        167.96         2.78 o                         
  -8  14   2         91.47        101.16         2.89 o                         
  -7  14   2         49.62         44.88         4.15 o                         
  -6  14   2        269.33        261.07         5.17 o                         
  -5  14   2        385.36        357.94        12.30 o                         
  -4  14   2         89.06         85.04         2.73 o                         
  -3  14   2         34.10         28.37         6.71 o                         
  -2  14   2        453.31        465.89         4.06 o                         
  -1  14   2         65.32         50.50         7.20 o                         
   0  14   2        674.93        689.98         5.15 o                         
   1  14   2        116.52        112.40         2.66 o                         
   2  14   2       1006.19        967.34         4.42 o                         
   3  14   2          5.49          2.82         2.01 o                         
   4  14   2        151.91        151.18         2.64 o                         
   5  14   2         77.90         75.05         7.70 o                         
   6  14   2        527.47        482.89         9.88 o                         
   7  14   2         40.51         34.33         3.98 o                         
   8  14   2        216.28        227.30         4.57 o                         
  -9  15   2        116.22         96.25         3.16 o                         
  -8  15   2         50.31         47.57         2.30 o                         
  -7  15   2        110.40        119.62         8.41 o                         
  -6  15   2        192.21        193.91         9.06 o                         
  -5  15   2        325.91        341.21         3.42 o                         
  -4  15   2       1093.35       1175.70        18.87 o                         
  -3  15   2         91.27         98.10         5.30 o                         
  -2  15   2       1851.51       1866.79        66.64 o                         
  -1  15   2       1454.76       1598.48       182.46 o                         
   0  15   2          6.32         10.92         2.06 o                         
   1  15   2        835.20        862.79         7.08 o                         
   2  15   2       1611.38       1610.06        13.28 o                         
   3  15   2         62.01         57.60         2.50 o                         
   4  15   2        249.69        291.92         8.10 o                         
   5  15   2        206.77        209.87         3.24 o                         
   6  15   2         11.08         17.78         3.08 o                         
   7  15   2        445.82        420.09         4.88 o                         
   8  15   2        116.58        118.20         6.44 o                         
  -9  16   2        405.82        371.53         8.21 o                         
  -8  16   2        239.71        217.25         3.88 o                         
  -7  16   2          0.14         -0.94         7.03 o                         
  -6  16   2       1071.66       1060.45        42.05 o                         
  -5  16   2        431.05        417.56         3.64 o                         
  -4  16   2         25.85         30.24         2.78 o                         
  -3  16   2        109.17        108.74         3.91 o                         
  -2  16   2       1035.59       1063.82        25.35 o                         
  -1  16   2         46.10         47.29         2.20 o                         
   0  16   2        824.54        793.66         6.41 o                         
   1  16   2         84.03        111.58         3.73 o                         
   2  16   2        179.34        172.61         3.31 o                         
   3  16   2       1261.52       1285.97         6.09 o                         
   4  16   2        159.22        178.25         3.84 o                         
   5  16   2        629.46        614.88         5.48 o                         
   6  16   2        906.58        932.96         5.06 o                         
   7  16   2         30.74         51.63         4.07 o                         
   8  16   2        165.59        167.49         4.83 o                         
  -8  17   2        135.70        145.26         6.36 o                         
  -7  17   2         83.33         88.87         3.24 o                         
  -6  17   2          8.32         15.48         3.01 o                         
  -5  17   2         21.41         41.68         2.57 o                         
  -4  17   2        570.74        555.08         3.90 o                         
  -3  17   2         42.76         41.87         2.68 o                         
  -2  17   2       1461.21       1441.15        58.20 o                         
  -1  17   2        128.08        120.55         2.54 o                         
   0  17   2          4.89          8.41         2.56 o                         
   1  17   2        109.66        114.73         3.16 o                         
   2  17   2       1012.87       1068.18         5.39 o                         
   3  17   2         39.82         40.70         2.99 o                         
   4  17   2        241.43        234.06         4.25 o                         
   5  17   2          5.25          8.31         2.84 o                         
   6  17   2          1.10          8.07         3.06 o                         
   7  17   2         72.44         86.58         4.82 o                         
  -8  18   2          0.49         -2.50         2.50 o                         
  -7  18   2         28.24         29.63         5.89 o                         
  -6  18   2         45.56         49.76         5.05 o                         
  -5  18   2          7.23          9.45         7.02 o                         
  -4  18   2         43.50         46.31         9.08 o                         
  -3  18   2         74.15         91.29         8.13 o                         
  -2  18   2         66.89         57.84         7.75 o                         
  -1  18   2         45.97         44.16         5.54 o                         
   0  18   2        119.79        111.07         2.92 o                         
   1  18   2          0.38          0.00         4.52 o                         
   2  18   2          8.92          8.57         3.60 o                         
   3  18   2        109.94        104.83         3.42 o                         
   4  18   2         41.25         47.53         4.34 o                         
   5  18   2          1.24         -3.28         3.28 o                         
   6  18   2         13.33         11.73         2.70 o                         
   7  18   2          8.44          8.35         3.56 o                         
  -8  19   2          7.78         -1.43         2.25 o                         
  -7  19   2          0.64          5.46         2.45 o                         
  -6  19   2         83.66         88.92         2.91 o                         
  -5  19   2         41.35         29.89         2.38 o                         
  -4  19   2         36.09         33.60         2.94 o                         
  -3  19   2         24.54         28.26        13.31 o                         
  -2  19   2        211.08        193.73         9.26 o                         
  -1  19   2        119.44        106.49         2.61 o                         
   0  19   2         12.99         16.47         2.39 o                         
   1  19   2        452.17        444.44         3.95 o                         
   2  19   2         13.11         16.31         2.97 o                         
   3  19   2          7.79          6.48         2.62 o                         
   4  19   2          8.97          4.94         2.89 o                         
   5  19   2          3.47          0.04         3.56 o                         
   6  19   2          2.49          5.63         3.98 o                         
  -7  20   2          0.41         -1.51        11.91 o                         
  -6  20   2        278.09        250.95        10.91 o                         
  -5  20   2         65.92         68.59         5.94 o                         
  -4  20   2         23.09         19.60         5.04 o                         
  -3  20   2        255.76        234.82         7.11 o                         
  -2  20   2        119.63        121.16         3.24 o                         
  -1  20   2         27.25         31.55         3.37 o                         
   0  20   2        121.27        117.02         6.08 o                         
   1  20   2         36.95         40.77         5.00 o                         
   2  20   2         38.78         40.70         3.80 o                         
   3  20   2        494.13        515.51         5.28 o                         
   4  20   2         15.31         23.38         3.55 o                         
   5  20   2        133.64        137.53         4.55 o                         
   6  20   2        183.45        185.05         4.25 o                         
  -6  21   2         41.04         35.85         4.24 o                         
  -5  21   2         49.50         53.26         4.94 o                         
  -4  21   2         91.03         86.98         5.22 o                         
  -3  21   2         81.19         84.09         3.09 o                         
  -2  21   2        323.21        342.69        18.76 o                         
  -1  21   2        338.92        349.52         3.87 o                         
   0  21   2          0.10         -5.07         5.07 o                         
   1  21   2        149.61        149.42         5.72 o                         
   2  21   2        166.47        193.28         5.99 o                         
   3  21   2          5.10         15.49         4.81 o                         
   4  21   2        130.39        116.23         4.97 o                         
   5  21   2         43.75         56.28         3.52 o                         
  -6  22   2         33.82         39.41         2.70 o                         
  -5  22   2        126.58        118.55         3.37 o                         
  -4  22   2         17.46         30.90         3.41 o                         
  -3  22   2         82.31         79.70         4.42 o                         
  -2  22   2         97.11        100.75         3.56 o                         
  -1  22   2         71.33         66.80         9.53 o                         
   0  22   2         28.68         38.95         3.65 o                         
   1  22   2        108.72        112.67         3.69 o                         
   2  22   2        130.30        137.94         4.67 o                         
   3  22   2         60.15         57.02         3.25 o                         
   4  22   2         51.71         51.38         3.64 o                         
   5  22   2         62.03         58.09         2.89 o                         
  -5  23   2         46.29         62.67        15.14 o                         
  -4  23   2          4.62          7.37         3.91 o                         
  -3  23   2         14.81          7.62         2.59 o                         
  -2  23   2         73.33         66.24        14.51 o                         
  -1  23   2         38.21         38.35         3.12 o                         
   0  23   2         10.48          5.67         5.17 o                         
   1  23   2          0.71          5.03         3.79 o                         
   2  23   2         60.83         49.50         3.75 o                         
   3  23   2          0.64         -3.52         3.52 o                         
   4  23   2          9.75         13.35         3.94 o                         
  -4  24   2          2.76          3.15        10.27 o                         
  -3  24   2         13.83          6.93         6.26 o                         
  -2  24   2          2.03          5.61         4.04 o                         
  -1  24   2          0.85          0.78         7.41 o                         
   0  24   2          3.13         11.31         6.03 o                         
   1  24   2         24.67         29.18         4.78 o                         
   2  24   2         72.42         54.59         3.76 o                         
   3  24   2          1.30         -0.20         2.94 o                         
  -3  25   2          0.16         -2.16         4.32 o                         
  -2  25   2         34.74         20.13         5.33 o                         
  -1  25   2        153.69        153.50         3.87 o                         
   0  25   2          0.87         11.11         9.19 o                         
   1  25   2        126.31        108.09         3.70 o                         
 -11   1   3         17.01         22.70         3.03 o                         
 -10   1   3        252.79        260.65        17.61 o                         
  -9   1   3        156.38        149.98         2.72 o                         
  -8   1   3        340.50        306.96         4.89 o                         
  -7   1   3        987.01       1004.71         4.41 o                         
  -6   1   3         43.56         49.76         5.28 o                         
  -5   1   3        105.13        121.51         2.42 o                         
  -4   1   3       3287.51       3403.59       178.27 o                         
  -3   1   3         90.24         84.88         7.28 o                         
  -2   1   3       5866.60       5828.47       118.83 o                         
  -1   1   3       2768.12       2621.86         6.14 o                         
   0   1   3          3.26          3.95         1.02 o                         
   1   1   3        239.83        218.22         1.79 o                         
   2   1   3       4201.95       4264.99        38.16 o                         
   3   1   3          9.60          8.81         1.71 o                         
   4   1   3        986.77       1014.93        16.07 o                         
   5   1   3        788.61        839.67         5.10 o                         
   6   1   3         49.21         41.68         3.04 o                         
   7   1   3        294.63        307.57        10.14 o                         
   8   1   3        304.60        282.74         4.06 o                         
   9   1   3         23.32         19.74         3.49 o                         
  10   1   3        211.19        214.01         5.40 o                         
 -11   2   3        755.99        752.97         5.45 o                         
 -10   2   3         25.26         29.46         2.83 o                         
  -9   2   3        640.50        647.25        12.00 o                         
  -8   2   3       2644.97       2574.21        29.01 o                         
  -7   2   3         20.46         24.63         4.68 o                         
  -6   2   3       2845.74       2854.70         8.63 o                         
  -4   2   3         15.57         23.36         1.22 o                         
  -3   2   3       4954.46       4933.62        63.60 o                         
  -2   2   3       3365.35       3480.22       106.79 o                         
  -1   2   3       3154.84       3359.70        43.08 o                         
   0   2   3       2545.51       2259.51         7.66 o                         
   1   2   3       1447.94       1382.74        17.85 o                         
   2   2   3        596.81        556.32        12.43 o                         
   3   2   3       6755.95       6213.88         9.59 o                         
   4   2   3       1860.83       1793.22         9.41 o                         
   5   2   3       3784.30       3799.76        63.44 o                         
   6   2   3       1553.27       1595.63        10.99 o                         
   7   2   3        160.44        139.93         4.05 o                         
   8   2   3        592.78        637.76        13.13 o                         
   9   2   3       1050.47       1023.20         7.72 o                         
  10   2   3         20.40         22.57         5.76 o                         
 -11   3   3         34.30         33.52         3.45 o                         
 -10   3   3        885.39        883.17        28.67 o                         
  -9   3   3        406.70        413.41        18.30 o                         
  -8   3   3        468.77        452.03        14.46 o                         
  -7   3   3       1530.75       1544.34         8.14 o                         
  -6   3   3       1262.77       1301.79         6.67 o                         
  -5   3   3        475.81        475.01         3.04 o                         
  -4   3   3      10204.61      10466.76       488.54 o                         
  -3   3   3       2127.45       2240.31        46.95 o                         
  -2   3   3       7889.29       7912.98        31.24 o                         
  -1   3   3       6530.44       6262.73        17.52 o                         
   0   3   3       1053.65       1098.68         6.04 o                         
   1   3   3       5470.99       5214.98        67.62 o                         
   2   3   3       4631.79       4227.09        47.29 o                         
   3   3   3        140.87        155.49         3.14 o                         
   4   3   3       4749.24       4673.61        28.81 o                         
   5   3   3       1701.99       1756.73        10.46 o                         
   6   3   3        765.46        706.53        13.72 o                         
   7   3   3        993.11       1087.92         9.60 o                         
   8   3   3        611.87        625.21        11.39 o                         
   9   3   3         77.44         95.25         3.96 o                         
 -11   4   3        460.72        462.51         5.20 o                         
 -10   4   3         18.24         28.62         2.99 o                         
  -9   4   3        340.37        321.82        19.51 o                         
  -8   4   3        815.09        823.13        10.43 o                         
  -7   4   3          3.73          6.05         3.14 o                         
  -5   4   3        774.09        757.34         3.04 o                         
  -4   4   3        314.82        323.48         1.96 o                         
  -3   4   3       6099.39       6058.68        10.01 o                         
  -2   4   3         20.25         18.09         1.65 o                         
  -1   4   3       1544.23       1767.10        34.66 o                         
   0   4   3       1926.11       1777.07        17.34 o                         
   1   4   3       3180.31       3154.73        18.48 o                         
   2   4   3        181.46        175.40         2.01 o                         
   3   4   3       3929.72       3742.42        26.68 o                         
   4   4   3        871.76        880.76        10.19 o                         
   5   4   3        290.97        290.64         2.74 o                         
   6   4   3       1102.65       1167.71        12.04 o                         
   7   4   3        198.87        185.30         5.95 o                         
   8   4   3        276.80        293.97         5.00 o                         
   9   4   3        456.14        469.18         6.07 o                         
 -11   5   3          0.84          4.69         4.76 o                         
 -10   5   3        102.17         97.75         3.47 o                         
  -9   5   3         24.15         26.93         2.93 o                         
  -8   5   3         79.05         77.58         4.91 o                         
  -7   5   3         20.88         14.20         4.64 o                         
  -6   5   3         66.00         72.05         2.19 o                         
  -5   5   3         64.13         61.44         2.65 o                         
  -4   5   3       1044.12        944.38        67.92 o                         
  -3   5   3        115.75        131.84         2.98 o                         
  -2   5   3          0.87          2.27         4.42 o                         
  -1   5   3        178.19        227.17         4.20 o                         
   0   5   3        127.41        137.70         4.89 o                         
   1   5   3         24.12         31.11         1.42 o                         
   2   5   3         10.06          5.23         1.66 o                         
   3   5   3          0.10          4.05         3.88 o                         
   4   5   3         76.16         75.73         3.58 o                         
   5   5   3        312.07        291.17         3.33 o                         
   6   5   3         58.32         65.73         3.10 o                         
   7   5   3         10.49          7.58         3.63 o                         
   8   5   3        109.14         94.73         4.36 o                         
   9   5   3          4.82          1.08         4.19 o                         
 -11   6   3         18.08         25.83         3.33 o                         
 -10   6   3        137.50        139.60         3.15 o                         
  -9   6   3        380.59        387.88        13.26 o                         
  -8   6   3        360.54        359.26         5.36 o                         
  -7   6   3         72.20         65.19         3.76 o                         
  -6   6   3        771.14        819.65         3.53 o                         
  -5   6   3        280.45        284.21         2.16 o                         
  -4   6   3         72.56         79.25         3.47 o                         
  -3   6   3       1310.94       1441.87         5.69 o                         
  -2   6   3         62.47         53.59         0.50 o                         
  -1   6   3         60.22         58.52         1.63 o                         
   0   6   3        954.10        950.82         7.91 o                         
   1   6   3         28.66         25.81         1.67 o                         
   2   6   3         13.30         16.46         2.23 o                         
   3   6   3       1282.48       1276.62        10.64 o                         
   4   6   3        147.46        160.54         6.19 o                         
   5   6   3         31.36         29.95         2.71 o                         
   6   6   3       1297.02       1338.32        10.60 o                         
   7   6   3          1.61          7.22         3.25 o                         
   8   6   3         90.24         97.57         4.75 o                         
   9   6   3         85.90         92.29         4.47 o                         
 -11   7   3         48.04         55.99         5.51 o                         
 -10   7   3        531.52        541.00        30.81 o                         
  -9   7   3        182.96        175.57         6.51 o                         
  -8   7   3         96.44         99.04         4.28 o                         
  -7   7   3       1213.20       1239.18         4.87 o                         
  -6   7   3       1189.50       1207.75         3.86 o                         
  -5   7   3        984.69        991.30         4.82 o                         
  -4   7   3       2822.73       2855.98         8.54 o                         
  -3   7   3        513.05        558.35         4.19 o                         
  -2   7   3       1062.80        944.21        11.91 o                         
  -1   7   3       6475.06       6343.16        57.84 o                         
   0   7   3        210.67        201.48         2.38 o                         
   1   7   3       3350.86       3301.40        21.04 o                         
   2   7   3       1664.63       1688.56        17.46 o                         
   3   7   3         88.16         94.97         2.45 o                         
   4   7   3       2141.68       2111.82        16.49 o                         
   5   7   3        729.80        749.42         4.74 o                         
   6   7   3        244.10        236.75         3.95 o                         
   7   7   3       1038.13       1024.49         8.26 o                         
   8   7   3        300.94        311.93         4.89 o                         
   9   7   3         95.12        106.02         5.97 o                         
 -11   8   3        503.52        481.46         5.99 o                         
 -10   8   3        110.16        104.93         6.71 o                         
  -9   8   3        549.66        561.00         7.85 o                         
  -8   8   3       1865.65       1786.97         9.91 o                         
  -7   8   3          0.12          0.98         1.93 o                         
  -6   8   3       1028.83       1010.71        21.00 o                         
  -5   8   3       2528.42       2458.37         4.96 o                         
  -4   8   3         63.68         80.82         3.14 o                         
  -3   8   3       4424.95       4346.65        10.24 o                         
  -2   8   3       2325.38       2348.90        13.29 o                         
  -1   8   3       2180.23       2292.27        19.35 o                         
   0   8   3       2871.50       2777.65        14.90 o                         
   1   8   3       2390.45       2355.11        17.48 o                         
   2   8   3       1074.27       1074.58        16.58 o                         
   3   8   3       4256.76       4045.48        41.83 o                         
   4   8   3       1028.21       1001.19         5.23 o                         
   5   8   3       1231.93       1194.17        11.45 o                         
   6   8   3       1397.95       1436.94         6.81 o                         
   7   8   3         49.09         62.72         6.33 o                         
   8   8   3        559.85        566.11         5.52 o                         
   9   8   3        481.56        458.86         8.98 o                         
 -10   9   3        264.24        266.34         6.31 o                         
  -9   9   3         14.06         21.39         4.61 o                         
  -8   9   3        394.49        389.60        22.85 o                         
  -7   9   3        955.04        988.84         4.28 o                         
  -6   9   3         91.40         92.34         2.03 o                         
  -5   9   3        584.67        576.27         7.99 o                         
  -4   9   3       4644.40       4480.78       122.69 o                         
  -3   9   3        194.23        201.59         1.12 o                         
  -2   9   3       2157.41       2191.91        15.53 o                         
  -1   9   3       1528.98       1516.54        15.55 o                         
   0   9   3        130.60        157.45         1.95 o                         
   1   9   3        858.47        802.68         6.73 o                         
   2   9   3       3372.96       3139.66         7.44 o                         
   3   9   3        226.06        225.82         3.39 o                         
   4   9   3       1195.73       1199.12         5.66 o                         
   5   9   3        947.79        954.39         6.52 o                         
   6   9   3         32.16         30.18         3.80 o                         
   7   9   3        458.10        499.43         5.26 o                         
   8   9   3        620.97        646.86        12.63 o                         
   9   9   3          6.34         -2.91         6.54 o                         
 -10  10   3          8.39         22.24         5.95 o                         
  -9  10   3         84.11         84.49         7.31 o                         
  -8  10   3        117.00        107.78         2.38 o                         
  -7  10   3         32.71         32.76         1.55 o                         
  -6  10   3         35.03         26.86         1.36 o                         
  -5  10   3         12.39         20.16         1.50 o                         
  -4  10   3          0.89          0.26         1.70 o                         
  -3  10   3        629.48        640.72        11.10 o                         
  -2  10   3         43.22         40.33         3.34 o                         
  -1  10   3        872.78        928.40        13.23 o                         
   0  10   3         24.19         12.80         2.03 o                         
   1  10   3        144.48        152.64         2.55 o                         
   2  10   3        323.37        322.02         3.32 o                         
   3  10   3        721.62        698.05        12.77 o                         
   4  10   3        362.73        344.55         3.68 o                         
   5  10   3        312.30        283.29         3.19 o                         
   6  10   3         10.65          2.57         4.19 o                         
   7  10   3         34.11         27.39         3.51 o                         
   8  10   3          4.76          9.43         4.51 o                         
   9  10   3        257.97        265.78        14.35 o                         
 -10  11   3          5.04          0.23         2.46 o                         
  -9  11   3         60.04         57.22         2.63 o                         
  -8  11   3          1.69         -2.18         2.18 o                         
  -7  11   3        242.88        255.97         2.24 o                         
  -6  11   3         30.13         22.50         1.23 o                         
  -5  11   3         61.74         72.88         1.04 o                         
  -4  11   3          2.96          1.70         4.60 o                         
  -3  11   3        144.08        167.75        12.77 o                         
  -2  11   3         96.87        103.06         8.91 o                         
  -1  11   3       1950.41       1929.63        15.15 o                         
   0  11   3        219.60        226.22         4.05 o                         
   1  11   3         80.48         76.51         1.94 o                         
   2  11   3        134.19        134.21         3.81 o                         
   3  11   3         12.74         21.22         4.69 o                         
   4  11   3        145.50        139.69         3.39 o                         
   5  11   3          8.71          9.78         3.68 o                         
   6  11   3          1.12         -2.18         2.94 o                         
   7  11   3         88.91         83.94         3.72 o                         
   8  11   3          0.36          3.37         3.89 o                         
 -10  12   3        186.77        176.57        11.73 o                         
  -9  12   3        312.29        313.92        10.52 o                         
  -8  12   3        671.80        677.57         8.13 o                         
  -7  12   3         44.51         48.47         2.27 o                         
  -6  12   3        592.50        620.11         2.99 o                         
  -5  12   3        767.48        728.86         3.52 o                         
  -4  12   3        203.61        230.32         3.79 o                         
  -3  12   3        355.45        365.21        11.61 o                         
  -2  12   3        415.82        434.40        14.77 o                         
  -1  12   3         37.10         42.06         1.98 o                         
   0  12   3       1924.15       1980.36        10.52 o                         
   1  12   3        183.88        180.44         2.98 o                         
   2  12   3        364.68        370.70         4.07 o                         
   3  12   3        846.08        833.72         8.78 o                         
   4  12   3        215.17        202.36         5.77 o                         
   5  12   3        146.62        130.37         3.11 o                         
   6  12   3       1019.42       1069.29        41.19 o                         
   7  12   3          0.85         -0.32         4.32 o                         
   8  12   3        364.34        304.21         6.56 o                         
 -10  13   3         63.89         73.42         4.32 o                         
  -9  13   3        340.54        300.49         4.92 o                         
  -8  13   3        300.66        311.01         3.44 o                         
  -7  13   3        936.29        993.07        12.86 o                         
  -6  13   3         72.90         79.38         1.46 o                         
  -5  13   3        140.96        155.87         2.78 o                         
  -4  13   3       1530.71       1543.47        12.04 o                         
  -3  13   3       2468.55       2621.47        48.46 o                         
  -2  13   3       2005.56       2041.58        36.44 o                         
  -1  13   3       2512.13       2528.17        27.43 o                         
   0  13   3         60.62         54.35         3.27 o                         
   1  13   3        476.06        470.54        14.23 o                         
   2  13   3       1543.63       1584.40         5.92 o                         
   3  13   3         35.04         34.22         2.78 o                         
   4  13   3       2469.83       2483.29         8.00 o                         
   5  13   3        139.90        165.08         4.06 o                         
   6  13   3        126.75        124.47         3.92 o                         
   7  13   3        470.69        460.34         5.22 o                         
   8  13   3        255.19        271.89         8.88 o                         
  -9  14   3        407.25        402.93        18.66 o                         
  -8  14   3        227.62        223.79         2.85 o                         
  -7  14   3          9.28          9.56         1.55 o                         
  -6  14   3        266.02        265.11         2.58 o                         
  -5  14   3        568.12        587.77         2.93 o                         
  -4  14   3        337.13        346.56         2.55 o                         
  -3  14   3       1785.67       1824.37         8.67 o                         
  -2  14   3         65.85         56.53         2.47 o                         
  -1  14   3        217.52        205.47         3.05 o                         
   0  14   3       1610.90       1625.77         5.15 o                         
   1  14   3       1073.37       1054.93        13.36 o                         
   2  14   3        202.92        188.07         3.93 o                         
   3  14   3       1324.93       1279.72        18.17 o                         
   4  14   3        242.10        246.69         3.80 o                         
   5  14   3          3.66          0.72         3.47 o                         
   6  14   3        668.73        679.57         6.44 o                         
   7  14   3         16.53         24.70         3.48 o                         
   8  14   3        109.42        125.11         4.25 o                         
  -9  15   3          0.14          2.78         5.39 o                         
  -8  15   3        156.16        174.30         5.04 o                         
  -7  15   3         96.58        100.15         3.61 o                         
  -6  15   3         12.05          7.22         5.94 o                         
  -5  15   3         75.05         80.34         3.71 o                         
  -4  15   3        384.12        407.33        16.17 o                         
  -3  15   3         20.45         16.68         6.23 o                         
  -2  15   3         89.13         81.21         1.93 o                         
  -1  15   3        113.53        136.74         3.78 o                         
   0  15   3         82.12         76.43         2.74 o                         
   1  15   3         23.54         29.10         2.62 o                         
   2  15   3        216.50        230.19        12.88 o                         
   3  15   3         18.63         18.30         2.79 o                         
   4  15   3        326.91        368.06         7.28 o                         
   5  15   3        155.34        162.40         4.81 o                         
   6  15   3         12.44          9.79         3.28 o                         
   7  15   3         15.07         20.01         3.79 o                         
  -9  16   3          2.52          1.39         1.56 o                         
  -8  16   3         62.64         66.42         5.27 o                         
  -7  16   3          0.27          0.33         1.98 o                         
  -6  16   3        149.01        146.17         3.32 o                         
  -5  16   3        157.06        165.70         9.29 o                         
  -4  16   3         67.84         68.72         4.35 o                         
  -3  16   3         14.20         18.50         1.94 o                         
  -2  16   3         50.40         52.10         2.24 o                         
  -1  16   3         42.13         41.32         3.11 o                         
   0  16   3        163.26        167.84         2.85 o                         
   1  16   3        262.98        274.87         3.00 o                         
   2  16   3        161.33        147.97         5.49 o                         
   3  16   3         89.44         91.98         3.45 o                         
   4  16   3         32.32         33.63         2.82 o                         
   5  16   3         25.63         19.15         4.58 o                         
   6  16   3         12.79          9.89         2.88 o                         
   7  16   3          7.01          8.19         3.92 o                         
  -8  17   3         12.82         17.09         4.06 o                         
  -7  17   3        209.74        197.86         2.93 o                         
  -6  17   3         96.76         99.23         2.40 o                         
  -5  17   3         93.18        104.04        13.25 o                         
  -4  17   3        164.58        165.80         5.04 o                         
  -3  17   3        174.26        180.92         2.64 o                         
  -2  17   3          4.80          4.20         4.10 o                         
  -1  17   3        574.30        588.83        10.48 o                         
   0  17   3         15.70         18.74         2.65 o                         
   1  17   3        437.54        431.22         8.92 o                         
   2  17   3          4.57          3.66         3.22 o                         
   3  17   3         38.94         29.53         3.80 o                         
   4  17   3        250.90        218.86         3.92 o                         
   5  17   3         39.29         51.54         3.46 o                         
   6  17   3         18.43         14.53         3.70 o                         
   7  17   3        331.38        314.64         5.46 o                         
  -8  18   3        379.89        361.10        16.96 o                         
  -7  18   3          3.37          6.24         3.40 o                         
  -6  18   3         77.51         90.46        10.76 o                         
  -5  18   3        144.71        147.34         2.75 o                         
  -4  18   3          1.60          2.41         3.73 o                         
  -3  18   3        520.74        508.42        11.68 o                         
  -2  18   3        300.16        289.90         6.20 o                         
  -1  18   3        350.82        317.83         3.70 o                         
   0  18   3        580.83        578.45         4.46 o                         
   1  18   3        359.38        373.06         9.63 o                         
   2  18   3        104.22         97.88         3.84 o                         
   3  18   3        486.14        481.31         5.82 o                         
   4  18   3        126.55        159.42         4.31 o                         
   5  18   3         41.44         43.32         3.66 o                         
   6  18   3        253.00        240.70         5.40 o                         
  -7  19   3        146.28        142.63         4.63 o                         
  -6  19   3         67.26         77.31         5.63 o                         
  -5  19   3        279.12        318.34         7.05 o                         
  -4  19   3        450.99        483.00        12.58 o                         
  -3  19   3         46.92         50.38         2.24 o                         
  -2  19   3         58.47         61.00         2.51 o                         
  -1  19   3        752.40        764.77         4.61 o                         
   0  19   3          7.83          7.60         2.10 o                         
   1  19   3        370.13        369.38         3.76 o                         
   2  19   3        326.01        348.02         3.59 o                         
   3  19   3         75.78         67.60         4.74 o                         
   4  19   3        198.99        224.13         7.21 o                         
   5  19   3         98.64        118.99         4.46 o                         
   6  19   3         15.06         13.86         3.87 o                         
  -7  20   3         23.17         19.13         2.39 o                         
  -6  20   3         11.89         15.38         7.67 o                         
  -5  20   3         53.13         49.35         2.70 o                         
  -4  20   3          8.06          6.63         4.64 o                         
  -3  20   3        108.80        117.90         5.48 o                         
  -2  20   3          4.64          3.99        12.45 o                         
  -1  20   3         17.12         14.09         5.69 o                         
   0  20   3         67.27         69.41        12.41 o                         
   1  20   3         11.88         11.48         3.50 o                         
   2  20   3          7.38          7.39         2.71 o                         
   3  20   3        164.84        172.62         4.22 o                         
   4  20   3          8.23         21.10         3.18 o                         
   5  20   3          0.34          7.12         4.21 o                         
  -6  21   3          1.06         -3.42         4.12 o                         
  -5  21   3          5.17          7.19         4.53 o                         
  -4  21   3          1.43         -4.57         6.69 o                         
  -3  21   3          4.37          1.81         2.73 o                         
  -2  21   3         25.95         26.96         9.53 o                         
  -1  21   3         40.66         39.16         3.17 o                         
   0  21   3          3.21          6.72         3.04 o                         
   1  21   3         39.99         38.76         5.92 o                         
   2  21   3         96.72        104.44         8.45 o                         
   3  21   3          1.10         -3.41         3.42 o                         
   4  21   3          0.07          2.72         3.78 o                         
   5  21   3         10.17          2.58         5.20 o                         
  -5  22   3          4.59          8.43         2.42 o                         
  -4  22   3          7.97          5.49         2.96 o                         
  -3  22   3          0.89         -0.64         2.42 o                         
  -2  22   3          0.63         -0.48         2.31 o                         
  -1  22   3          1.30          2.08         2.58 o                         
   0  22   3        124.39        127.57         7.34 o                         
   1  22   3          0.27          0.63         3.32 o                         
   2  22   3          3.04          0.81         2.75 o                         
   3  22   3         13.17         18.66         3.24 o                         
   4  22   3         15.80         14.01         3.90 o                         
  -4  23   3         93.40         99.37         2.95 o                         
  -3  23   3        212.40        207.34         7.67 o                         
  -2  23   3        118.62        117.11         3.36 o                         
  -1  23   3         94.67         93.09         9.62 o                         
   0  23   3         20.95         23.05         4.94 o                         
   1  23   3        152.33        119.32         4.22 o                         
   2  23   3         19.33         22.26         3.37 o                         
   3  23   3          6.37          9.41         2.66 o                         
  -3  24   3         71.21         73.37         3.13 o                         
  -2  24   3         30.54         39.15         3.39 o                         
  -1  24   3          6.40          1.81         3.21 o                         
   0  24   3        269.97        265.07        12.36 o                         
   1  24   3         13.47          2.63         3.45 o                         
   2  24   3          5.90          4.01         3.61 o                         
 -11   0   4       1095.45       1097.53         7.78 o                         
 -10   0   4         82.00         72.90         4.19 o                         
  -9   0   4        847.58        801.98         5.76 o                         
  -8   0   4        784.25        760.68         5.69 o                         
  -7   0   4        149.18        150.62         3.24 o                         
  -6   0   4       3742.92       3744.80         8.24 o                         
  -5   0   4       2648.56       2788.96         6.51 o                         
  -4   0   4        873.44        874.04         3.30 o                         
  -3   0   4      13345.27      12831.27        11.45 o                         
  -2   0   4       2476.40       2449.77        50.17 o                         
  -1   0   4       2501.67       2573.66        91.47 o                         
   0   0   4       7294.79       6281.54       116.57 o                         
   1   0   4       3323.12       3394.08        43.08 o                         
   2   0   4        386.71        354.39         6.48 o                         
   3   0   4       1668.34       1684.51        27.13 o                         
   4   0   4       2040.53       2145.04        20.93 o                         
   5   0   4        589.03        601.46         8.47 o                         
   6   0   4       1859.76       1958.05        76.54 o                         
   7   0   4        123.46        102.74        13.95 o                         
   8   0   4        807.43        897.05        59.35 o                         
   9   0   4        829.27        841.07        15.75 o                         
 -11   1   4         18.33         17.11         2.79 o                         
 -10   1   4       1470.78       1469.05        40.90 o                         
  -9   1   4        152.67        150.72         2.74 o                         
  -8   1   4       1026.43        961.13        18.46 o                         
  -7   1   4        480.42        486.82         4.25 o                         
  -6   1   4       1573.93       1643.39        23.08 o                         
  -5   1   4         88.13         80.71         1.34 o                         
  -4   1   4       6524.28       6474.59        27.62 o                         
  -3   1   4        783.03        769.30         5.18 o                         
  -2   1   4       3353.08       3231.52        25.40 o                         
  -1   1   4         49.53         36.91         1.28 o                         
   0   1   4       1533.55       1526.51         3.11 o                         
   1   1   4       3340.97       3209.64        45.98 o                         
   2   1   4       5586.44       5172.76        17.63 o                         
   3   1   4        418.61        430.78         3.70 o                         
   4   1   4       2949.06       2835.08        16.50 o                         
   5   1   4       1472.17       1397.34        36.95 o                         
   6   1   4         38.24         37.42         3.49 o                         
   7   1   4        880.56        909.24         7.00 o                         
   8   1   4        683.03        674.05        10.57 o                         
   9   1   4        206.48        222.18         4.42 o                         
 -11   2   4        129.77        126.23         3.04 o                         
 -10   2   4          4.17         -0.56         2.12 o                         
  -9   2   4         61.90         69.33         5.15 o                         
  -8   2   4        140.55        136.03         4.51 o                         
  -7   2   4         36.85         30.45         3.60 o                         
  -6   2   4        227.58        240.40         3.73 o                         
  -5   2   4        341.25        364.26         2.04 o                         
  -4   2   4          1.15          5.16         5.76 o                         
  -3   2   4         63.99         45.20         2.71 o                         
  -2   2   4       2190.77       2364.25        17.44 o                         
  -1   2   4         72.40         77.80         2.32 o                         
   0   2   4        878.68        825.72         7.55 o                         
   1   2   4        206.85        213.39         1.73 o                         
   2   2   4        302.85        323.76         2.55 o                         
   3   2   4          8.61         10.24         1.82 o                         
   4   2   4       1175.11       1097.51        25.43 o                         
   5   2   4        887.09        863.80         5.41 o                         
   6   2   4        268.58        272.55         3.90 o                         
   7   2   4          2.15          4.67         4.29 o                         
   8   2   4         79.22         77.19         3.85 o                         
   9   2   4        126.56        124.68         5.07 o                         
 -11   3   4          1.09          1.30         3.06 o                         
 -10   3   4         53.85         63.51        15.21 o                         
  -9   3   4         23.64         38.73         4.28 o                         
  -8   3   4          9.61          6.93         3.04 o                         
  -7   3   4         49.41         49.35         1.89 o                         
  -6   3   4        450.42        500.04         4.14 o                         
  -5   3   4        110.21        118.29         1.39 o                         
  -4   3   4         43.15         51.31         0.93 o                         
  -3   3   4         87.40         95.24         3.55 o                         
  -2   3   4        894.12        966.25        14.85 o                         
  -1   3   4        552.24        576.92         5.13 o                         
   0   3   4        105.48         95.67         1.37 o                         
   1   3   4       1206.50       1190.60         9.39 o                         
   2   3   4         70.31         73.43         3.43 o                         
   3   3   4         24.18         23.60         2.35 o                         
   4   3   4        245.27        231.51         4.61 o                         
   5   3   4        266.67        250.80         2.86 o                         
   6   3   4         69.77         71.96         2.96 o                         
   7   3   4        235.05        235.47         3.95 o                         
   8   3   4          0.39          6.99         4.27 o                         
   9   3   4          1.84         27.76         6.15 o                         
 -11   4   4        591.96        561.52         7.36 o                         
 -10   4   4        115.68        126.51         4.58 o                         
  -9   4   4        393.11        399.98         5.92 o                         
  -8   4   4        287.88        317.40        17.43 o                         
  -7   4   4         56.73         59.00         1.93 o                         
  -6   4   4        203.28        212.12         1.29 o                         
  -5   4   4       3027.40       3205.80         2.99 o                         
  -4   4   4        172.32        169.36         3.43 o                         
  -3   4   4       5753.17       5768.37        10.20 o                         
  -2   4   4        689.28        658.85         5.06 o                         
  -1   4   4        664.49        715.71         5.87 o                         
   0   4   4       1253.76       1214.42        31.64 o                         
   1   4   4       4701.15       4541.68        44.41 o                         
   2   4   4        472.56        487.31         3.51 o                         
   3   4   4       2351.12       2265.65        21.12 o                         
   4   4   4        116.94        125.21         3.99 o                         
   5   4   4        277.26        312.93         4.13 o                         
   6   4   4        501.10        523.33         5.32 o                         
   7   4   4        124.90        137.13         3.67 o                         
   8   4   4        734.37        774.82        10.16 o                         
   9   4   4        452.31        442.64        11.39 o                         
 -11   5   4         74.46         80.46         4.64 o                         
 -10   5   4       1045.49       1009.12         8.50 o                         
  -9   5   4        310.62        297.75        15.75 o                         
  -8   5   4        753.80        728.08         3.48 o                         
  -7   5   4       2798.69       2857.51        43.73 o                         
  -6   5   4        278.87        276.85         4.91 o                         
  -5   5   4        733.89        803.23         5.10 o                         
  -4   5   4       4134.76       4275.61         9.68 o                         
  -3   5   4       1283.78       1344.70         5.53 o                         
  -2   5   4       3311.12       3301.61        43.44 o                         
  -1   5   4       3852.03       3636.78        75.39 o                         
   0   5   4          2.59          9.29         1.87 o                         
   1   5   4       2987.68       3007.20        54.81 o                         
   2   5   4       4861.40       4641.72        44.10 o                         
   3   5   4         47.55         41.87         3.27 o                         
   4   5   4       2957.22       2775.44         5.86 o                         
   5   5   4       2422.71       2418.31        25.57 o                         
   6   5   4         68.22         84.89         4.56 o                         
   7   5   4        833.91        816.02         6.56 o                         
   8   5   4        570.24        506.98        12.00 o                         
   9   5   4         79.78         89.08         5.16 o                         
 -11   6   4        796.04        766.89         7.95 o                         
 -10   6   4         74.97         71.63         2.73 o                         
  -9   6   4       1015.03        975.35         5.51 o                         
  -8   6   4        311.29        306.01         2.38 o                         
  -7   6   4         34.27         28.19         1.41 o                         
  -6   6   4        786.87        835.16        25.05 o                         
  -5   6   4       3789.07       3870.66        10.73 o                         
  -4   6   4        183.48        201.08         3.47 o                         
  -3   6   4       6837.60       6606.99        12.04 o                         
  -2   6   4       1023.55       1057.78         3.69 o                         
  -1   6   4        672.15        692.69         6.74 o                         
   0   6   4       1463.71       1398.44        11.83 o                         
   1   6   4       2510.91       2533.47        12.58 o                         
   2   6   4        549.88        546.91        13.89 o                         
   3   6   4       1516.94       1524.50        11.07 o                         
   4   6   4        862.90        883.66         8.80 o                         
   5   6   4       1140.05       1167.89        10.64 o                         
   6   6   4        870.29        940.19        11.21 o                         
   7   6   4        172.11        138.81         6.75 o                         
   8   6   4        427.39        447.24        17.08 o                         
 -11   7   4         42.80         47.71         2.45 o                         
 -10   7   4        185.50        169.85         2.70 o                         
  -9   7   4        159.30        157.85         2.92 o                         
  -8   7   4        167.88        166.73         4.40 o                         
  -7   7   4        145.00        150.36         6.77 o                         
  -6   7   4        194.47        181.75         5.30 o                         
  -5   7   4         29.72         24.86         3.21 o                         
  -4   7   4        230.95        213.25         3.47 o                         
  -3   7   4       1003.69        991.82         5.46 o                         
  -2   7   4       1714.15       1710.94         4.96 o                         
  -1   7   4        233.07        216.32         1.93 o                         
   0   7   4        256.05        275.97         3.36 o                         
   1   7   4       1217.13       1253.60         4.72 o                         
   2   7   4        741.02        728.87         3.58 o                         
   3   7   4         92.65        101.71         3.14 o                         
   4   7   4        474.24        476.31         3.58 o                         
   5   7   4        900.93        915.52        13.77 o                         
   6   7   4         91.29         84.85         3.54 o                         
   7   7   4        199.35        205.69         6.74 o                         
   8   7   4         69.45         82.54         5.05 o                         
 -10   8   4        124.82        118.14         2.42 o                         
  -9   8   4         82.88         70.94         2.09 o                         
  -8   8   4        291.00        292.19        11.01 o                         
  -7   8   4          1.66          5.28         3.06 o                         
  -6   8   4         12.73         10.79         5.04 o                         
  -5   8   4          4.04          5.23         3.17 o                         
  -4   8   4          0.15         -2.00         2.71 o                         
  -3   8   4        111.39        105.51         3.07 o                         
  -2   8   4         52.35         55.46         2.96 o                         
  -1   8   4          0.96         -0.34         1.54 o                         
   0   8   4        332.20        359.46         4.83 o                         
   1   8   4         63.88         71.00         2.99 o                         
   2   8   4         30.25         31.28         2.44 o                         
   3   8   4         27.54         24.50         3.56 o                         
   4   8   4         71.26         74.04         2.93 o                         
   5   8   4         20.98         16.93         3.37 o                         
   6   8   4          7.94         24.31         5.23 o                         
   7   8   4         47.44         39.83         3.16 o                         
   8   8   4         49.44         51.69         3.54 o                         
 -10   9   4        310.64        298.89        12.15 o                         
  -9   9   4         74.31         72.71         2.18 o                         
  -8   9   4        141.80        157.25         2.98 o                         
  -7   9   4        255.33        240.92         5.95 o                         
  -6   9   4        416.27        447.47         6.48 o                         
  -5   9   4         40.82         46.38         4.58 o                         
  -4   9   4       1186.46       1166.31         7.00 o                         
  -3   9   4        364.02        395.04         4.32 o                         
  -2   9   4         97.85        103.53         1.13 o                         
  -1   9   4        877.66        919.25         8.53 o                         
   0   9   4         66.35         62.10         2.73 o                         
   1   9   4        569.50        530.63         2.88 o                         
   2   9   4       1989.68       2000.20        15.79 o                         
   3   9   4         98.21         97.74         5.49 o                         
   4   9   4       2141.58       2106.13        16.93 o                         
   5   9   4         79.34         86.67         3.64 o                         
   6   9   4          5.82          4.15         3.50 o                         
   7   9   4        325.29        314.21         4.16 o                         
   8   9   4         88.05         81.47         4.61 o                         
 -10  10   4        138.35        143.08         4.38 o                         
  -9  10   4        294.67        312.84         4.84 o                         
  -8  10   4        770.58        766.03        18.09 o                         
  -7  10   4         15.65         16.52         4.12 o                         
  -6  10   4       1271.95       1322.52         8.80 o                         
  -5  10   4       1360.82       1396.21         7.65 o                         
  -4  10   4        146.30        126.58         3.83 o                         
  -3  10   4       4705.31       4919.78        12.33 o                         
  -2  10   4       1152.07       1158.70         4.60 o                         
  -1  10   4        454.61        456.46         4.33 o                         
   0  10   4       2726.65       2625.01        31.32 o                         
   1  10   4        926.45        893.31         4.42 o                         
   2  10   4        144.53        142.55         3.08 o                         
   3  10   4       1817.76       1758.25         6.62 o                         
   4  10   4         63.54         73.98         3.21 o                         
   5  10   4         43.08         35.42         3.34 o                         
   6  10   4       1126.54       1158.87        36.03 o                         
   7  10   4         81.95         77.74         4.68 o                         
   8  10   4        470.12        441.22         5.50 o                         
 -10  11   4       1167.86       1137.76        54.74 o                         
  -9  11   4         69.64         75.95         2.78 o                         
  -8  11   4        373.76        365.64         7.08 o                         
  -7  11   4        192.04        217.44         5.40 o                         
  -6  11   4       1214.88       1159.80         8.60 o                         
  -5  11   4        242.11        249.88         4.71 o                         
  -4  11   4       2695.05       2673.11        10.53 o                         
  -3  11   4         51.71         68.85         3.50 o                         
  -2  11   4        645.50        600.86         5.03 o                         
  -1  11   4        917.68        891.30         8.16 o                         
   0  11   4        317.60        319.03         2.51 o                         
   1  11   4       1893.43       1907.94        21.82 o                         
   2  11   4       2165.69       2173.35        26.03 o                         
   3  11   4         33.38         25.81         3.42 o                         
   4  11   4       1051.34       1049.63        16.39 o                         
   5  11   4        829.26        899.90        11.13 o                         
   6  11   4         10.61         12.60         4.04 o                         
   7  11   4        421.14        401.33         5.80 o                         
   8  11   4        224.33        200.40         4.92 o                         
 -10  12   4          2.90          2.79         8.18 o                         
  -9  12   4        115.77        106.51         9.06 o                         
  -8  12   4        103.84        103.58         6.93 o                         
  -7  12   4          1.84         14.16         4.58 o                         
  -6  12   4        243.32        252.08         6.31 o                         
  -5  12   4        712.56        678.35         6.44 o                         
  -4  12   4          8.58          7.72         3.57 o                         
  -3  12   4        476.81        457.52         5.20 o                         
  -2  12   4        880.55        892.97        10.69 o                         
  -1  12   4         52.77         58.68         1.74 o                         
   0  12   4        176.93        190.56         4.37 o                         
   1  12   4        664.54        651.88         5.84 o                         
   2  12   4        386.85        377.35         5.51 o                         
   3  12   4        215.18        208.82         3.11 o                         
   4  12   4        230.28        261.21         9.94 o                         
   5  12   4        209.82        207.70         3.57 o                         
   6  12   4        472.30        509.79         5.47 o                         
   7  12   4         84.24         89.56         6.00 o                         
  -9  13   4         20.94         22.18         4.09 o                         
  -8  13   4         24.75         28.46         4.84 o                         
  -7  13   4         16.50          7.85         5.69 o                         
  -6  13   4          0.61         -4.51         4.51 o                         
  -5  13   4         25.96         17.14         4.15 o                         
  -4  13   4         52.16         55.90         3.89 o                         
  -3  13   4          4.79          5.70         0.89 o                         
  -2  13   4        515.86        501.80         6.87 o                         
  -1  13   4          0.30          9.60         2.31 o                         
   0  13   4         22.67         20.75         2.73 o                         
   1  13   4          1.24          4.27         3.38 o                         
   2  13   4        226.60        219.55         3.44 o                         
   3  13   4         20.35         32.53         4.15 o                         
   4  13   4         20.06         33.08         3.37 o                         
   5  13   4         40.00         44.59         3.88 o                         
   6  13   4          3.09          5.94         4.37 o                         
   7  13   4         26.04         44.16         4.38 o                         
  -9  14   4          2.08         -3.58         3.58 o                         
  -8  14   4         91.60         98.68         5.76 o                         
  -7  14   4          9.60         18.22         6.05 o                         
  -6  14   4         11.04         13.25         4.64 o                         
  -5  14   4        415.90        411.16         6.21 o                         
  -4  14   4          8.86         12.53         4.87 o                         
  -3  14   4        599.04        583.22         2.67 o                         
  -2  14   4         74.98         72.87         1.73 o                         
  -1  14   4          0.36          1.07         1.55 o                         
   0  14   4        209.48        218.05         3.06 o                         
   1  14   4        447.54        452.11         5.17 o                         
   2  14   4         38.33         39.67         3.38 o                         
   3  14   4        610.21        607.86         4.87 o                         
   4  14   4        166.28        148.70         8.93 o                         
   5  14   4          3.47          0.26         4.13 o                         
   6  14   4         80.64         74.43         3.57 o                         
   7  14   4         22.49         29.19         3.94 o                         
  -9  15   4         30.34         29.93         6.93 o                         
  -8  15   4         41.08         54.49         6.54 o                         
  -7  15   4        402.19        403.87         6.80 o                         
  -6  15   4        143.35        163.08         5.59 o                         
  -5  15   4        165.04        176.19         5.46 o                         
  -4  15   4        772.42        761.22        16.42 o                         
  -3  15   4         21.14         19.23         1.91 o                         
  -2  15   4         22.87         20.57         2.34 o                         
  -1  15   4       1649.07       1646.74         4.93 o                         
   0  15   4          7.01         12.54         3.28 o                         
   1  15   4        981.69        974.78        12.28 o                         
   2  15   4       1132.05       1151.91        32.84 o                         
   3  15   4         39.16         33.74         3.38 o                         
   4  15   4        503.95        492.89         5.11 o                         
   5  15   4        216.95        214.65         4.32 o                         
   6  15   4          3.24          8.26         3.74 o                         
  -8  16   4        214.76        183.49         7.46 o                         
  -7  16   4          1.41          2.35         4.64 o                         
  -6  16   4        244.96        263.10         6.15 o                         
  -5  16   4       1125.90       1119.12         8.83 o                         
  -4  16   4         90.90         88.50         2.31 o                         
  -3  16   4       1232.12       1316.65        10.56 o                         
  -2  16   4         89.80        101.23         4.76 o                         
  -1  16   4          3.54          4.29         2.36 o                         
   0  16   4        389.70        379.34         6.26 o                         
   1  16   4        222.46        233.73         6.31 o                         
   2  16   4         96.07         77.28         3.40 o                         
   3  16   4        690.33        703.90        15.52 o                         
   4  16   4         22.37         14.48         3.80 o                         
   5  16   4         20.70         11.69         4.40 o                         
   6  16   4        430.38        431.92        17.09 o                         
  -8  17   4         26.92         33.07         5.27 o                         
  -7  17   4         84.64         69.93         6.77 o                         
  -6  17   4         94.04         96.72         5.27 o                         
  -5  17   4         97.02         86.43         3.16 o                         
  -4  17   4         47.40         54.95         1.77 o                         
  -3  17   4         83.34         90.37         2.78 o                         
  -2  17   4        124.96        124.80         2.83 o                         
  -1  17   4        498.70        527.34         3.08 o                         
   0  17   4          8.55         12.34         3.43 o                         
   1  17   4        201.64        189.87         3.88 o                         
   2  17   4        356.14        373.41         4.28 o                         
   3  17   4         45.89         54.63         3.63 o                         
   4  17   4        258.73        255.74         6.26 o                         
   5  17   4        115.75        142.52         7.82 o                         
   6  17   4          0.02         11.25         3.13 o                         
  -7  18   4         71.23         71.07         6.90 o                         
  -6  18   4          0.69         -3.14         6.54 o                         
  -5  18   4         21.52         21.93         1.29 o                         
  -4  18   4          0.15         -0.06         2.44 o                         
  -3  18   4        131.46        148.62         4.25 o                         
  -2  18   4         14.57         19.69         2.99 o                         
  -1  18   4         18.76         23.04         2.24 o                         
   0  18   4          2.76          3.35         2.13 o                         
   1  18   4        138.12        139.63         7.59 o                         
   2  18   4          4.45         11.71         4.21 o                         
   3  18   4        110.17        108.50         4.35 o                         
   4  18   4          8.41         22.12         4.01 o                         
   5  18   4          1.16          0.02         4.00 o                         
  -7  19   4         28.64         31.53         5.17 o                         
  -6  19   4          0.99         -1.47         6.51 o                         
  -5  19   4         25.57         21.51         1.56 o                         
  -4  19   4          6.13          3.45         4.74 o                         
  -3  19   4         78.57         93.31         2.14 o                         
  -2  19   4         48.59         52.43         2.51 o                         
  -1  19   4          5.88          9.89         2.93 o                         
   0  19   4         48.82         47.97         2.80 o                         
   1  19   4         35.02         33.59         3.77 o                         
   2  19   4        268.94        247.62         4.78 o                         
   3  19   4         12.56          8.11         3.47 o                         
   4  19   4        177.87        156.87         4.43 o                         
   5  19   4         34.71         28.97         2.93 o                         
  -6  20   4        191.07        160.06         9.91 o                         
  -5  20   4        135.63        136.61         8.57 o                         
  -4  20   4         12.77         12.06         2.15 o                         
  -3  20   4        359.39        378.70         3.04 o                         
  -2  20   4         60.80         66.03         2.30 o                         
  -1  20   4          6.37          4.68         2.67 o                         
   0  20   4        444.96        422.57        18.88 o                         
   1  20   4          1.13          6.82         3.02 o                         
   2  20   4          3.34          5.34         2.81 o                         
   3  20   4        187.90        180.09         4.28 o                         
   4  20   4          1.16         -3.53         3.53 o                         
  -6  21   4         32.40         28.55         5.66 o                         
  -5  21   4          2.18         -1.71         1.71 o                         
  -4  21   4        238.97        245.22         2.72 o                         
  -3  21   4         14.43          6.49         3.78 o                         
  -2  21   4         14.00         17.26         2.71 o                         
  -1  21   4        164.52        174.47         5.00 o                         
   0  21   4          0.84          4.06         3.78 o                         
   1  21   4        139.10        138.61         3.14 o                         
   2  21   4        229.63        233.40         4.31 o                         
   3  21   4          7.90          9.04         4.01 o                         
  -5  22   4         97.42        104.23         5.59 o                         
  -4  22   4         12.76         19.11         2.01 o                         
  -3  22   4         92.65         91.68         2.98 o                         
  -2  22   4         48.65         56.68         2.51 o                         
  -1  22   4          0.91          5.46         2.48 o                         
   0  22   4         51.52         56.23         2.81 o                         
   1  22   4         96.78         95.99         3.41 o                         
   2  22   4         10.66          8.96         4.41 o                         
  -3  23   4         29.28         33.67         3.24 o                         
  -2  23   4          9.22         10.23         5.48 o                         
  -1  23   4         75.29         93.84         6.15 o                         
   0  23   4          8.72          8.33         3.22 o                         
   1  23   4         31.32         27.46         3.04 o                         
 -11   1   5         16.49         24.34         2.99 o                         
 -10   1   5        266.84        257.04         3.66 o                         
  -9   1   5        176.53        189.40         2.99 o                         
  -8   1   5         12.83         14.36         1.66 o                         
  -7   1   5       1391.33       1429.05        15.73 o                         
  -6   1   5         43.55         33.90         1.63 o                         
  -5   1   5        902.14        957.65        11.89 o                         
  -4   1   5        281.70        277.94         1.85 o                         
  -3   1   5        336.85        356.78         8.49 o                         
  -2   1   5       1549.59       1671.92        11.57 o                         
  -1   1   5       4286.96       4100.72        25.00 o                         
   0   1   5         10.55          8.57         1.70 o                         
   1   1   5       1098.34       1076.57         5.35 o                         
   2   1   5       1362.75       1325.58        15.50 o                         
   3   1   5        150.17        160.00         2.71 o                         
   4   1   5        335.37        313.33         3.84 o                         
   5   1   5        647.34        625.42         6.18 o                         
   6   1   5         62.22         69.71         3.93 o                         
   7   1   5        176.97        185.62         7.90 o                         
   8   1   5         70.76         68.14         8.49 o                         
 -11   2   5        187.61        184.82         3.38 o                         
 -10   2   5         22.07         22.29         2.36 o                         
  -9   2   5        679.57        658.65         7.00 o                         
  -8   2   5        769.08        849.54         9.02 o                         
  -7   2   5         96.06         87.66         1.70 o                         
  -6   2   5       2348.56       2426.27        14.73 o                         
  -5   2   5       3036.49       3147.66        18.82 o                         
  -4   2   5         56.65         51.53         1.50 o                         
  -3   2   5       1775.77       1784.19         6.58 o                         
  -2   2   5       4105.85       4314.85        26.57 o                         
  -1   2   5         55.20         53.00         2.55 o                         
   0   2   5       3492.23       3635.22        22.47 o                         
   1   2   5        522.28        539.46         4.87 o                         
   2   2   5       2857.11       2773.92        35.03 o                         
   3   2   5        418.65        448.06        10.29 o                         
   4   2   5       1311.99       1244.71        19.84 o                         
   5   2   5        991.55        986.53        20.80 o                         
   6   2   5       2575.91       2530.44        23.98 o                         
   7   2   5        126.20        123.82         4.43 o                         
   8   2   5        330.38        345.87         4.53 o                         
 -11   3   5         70.92         71.27         2.75 o                         
 -10   3   5        865.33        908.46        25.72 o                         
  -9   3   5        618.71        646.22         8.42 o                         
  -8   3   5         55.37         54.39         1.76 o                         
  -7   3   5       1477.10       1563.10        21.67 o                         
  -6   3   5        732.44        726.97        10.56 o                         
  -5   3   5       1981.15       2100.74        37.86 o                         
  -4   3   5        295.53        309.73         3.39 o                         
  -3   3   5       1309.06       1360.42        12.30 o                         
  -2   3   5       2575.28       2644.60        11.44 o                         
  -1   3   5       3954.44       3734.72        36.09 o                         
   0   3   5       1122.93       1145.91         6.39 o                         
   1   3   5       4389.97       4261.82        80.61 o                         
   2   3   5       2162.68       2172.12        18.84 o                         
   3   3   5        379.71        374.05         3.14 o                         
   4   3   5        816.30        878.55        11.97 o                         
   5   3   5       2348.28       2274.66        25.16 o                         
   6   3   5        107.73        126.42         4.38 o                         
   7   3   5       1202.69       1227.51        19.24 o                         
   8   3   5        189.59        214.57         5.45 o                         
 -11   4   5        142.75        133.86         2.79 o                         
 -10   4   5         14.65         14.45         1.90 o                         
  -9   4   5        615.09        604.38         8.73 o                         
  -8   4   5         98.16        101.39         1.85 o                         
  -7   4   5        151.56        158.61         1.67 o                         
  -6   4   5       1898.56       1922.38         7.52 o                         
  -5   4   5       1117.37       1105.28         6.12 o                         
  -4   4   5          0.25         -0.13         2.42 o                         
  -3   4   5       2363.51       2531.89        52.75 o                         
  -2   4   5       2027.74       2014.23         9.98 o                         
  -1   4   5        267.68        265.08         3.14 o                         
   0   4   5       2888.61       2785.22        20.16 o                         
   1   4   5        623.88        630.09         5.46 o                         
   2   4   5       1460.59       1457.37        37.18 o                         
   3   4   5        241.22        236.57         2.86 o                         
   4   4   5        785.46        805.06        13.46 o                         
   5   4   5        188.94        188.66         3.16 o                         
   6   4   5        990.10       1035.31        33.13 o                         
   7   4   5        104.82        101.47         3.39 o                         
   8   4   5        160.26        159.37         5.48 o                         
 -10   5   5         33.15         27.23         1.73 o                         
  -9   5   5          2.31          2.04         3.21 o                         
  -8   5   5         13.81         14.08         1.39 o                         
  -7   5   5         66.94         68.36         4.64 o                         
  -6   5   5         72.49         74.47         3.30 o                         
  -5   5   5        121.09        120.27         3.92 o                         
  -4   5   5         13.42         15.34         3.66 o                         
  -3   5   5        260.54        262.69         2.63 o                         
  -2   5   5        264.84        294.77         1.63 o                         
  -1   5   5          4.43          4.78         1.15 o                         
   0   5   5         57.82         60.48         4.37 o                         
   1   5   5        224.27        198.18         2.67 o                         
   2   5   5          5.23          3.07         2.78 o                         
   3   5   5         29.44         30.17         3.66 o                         
   4   5   5          2.05          8.46         2.55 o                         
   5   5   5        162.88        181.57         4.31 o                         
   6   5   5          0.30          0.89         6.59 o                         
   7   5   5         23.09         25.87         3.54 o                         
   8   5   5         87.70         87.70         4.94 o                         
 -10   6   5         38.40         30.86         2.06 o                         
  -9   6   5          1.30          0.51         0.93 o                         
  -8   6   5        258.92        265.09         4.94 o                         
  -7   6   5         64.19         79.90         3.73 o                         
  -6   6   5        948.61        996.30         6.28 o                         
  -5   6   5        901.82        912.93         5.69 o                         
  -4   6   5          7.27          0.95         3.89 o                         
  -3   6   5        768.22        812.43        22.04 o                         
  -2   6   5        618.94        647.42         7.39 o                         
  -1   6   5          3.40          6.44         1.44 o                         
   0   6   5       1345.72       1297.00        20.44 o                         
   1   6   5         11.03          8.08         2.46 o                         
   2   6   5        131.63        138.32         2.81 o                         
   3   6   5        729.76        723.53         8.41 o                         
   4   6   5         37.21         34.64         4.03 o                         
   5   6   5         55.01         51.86         2.98 o                         
   6   6   5        406.29        423.64         5.68 o                         
   7   6   5         51.61         46.33         4.60 o                         
   8   6   5         39.29         41.52         5.76 o                         
 -10   7   5        641.30        588.93         5.06 o                         
  -9   7   5        545.14        519.68        18.51 o                         
  -8   7   5         71.97         80.95         5.46 o                         
  -7   7   5        506.75        518.84         5.56 o                         
  -6   7   5        675.66        699.48         5.82 o                         
  -5   7   5        451.97        498.23         4.91 o                         
  -4   7   5       1595.69       1725.87         7.82 o                         
  -3   7   5         15.21         24.26         2.09 o                         
  -2   7   5        530.03        527.65         3.92 o                         
  -1   7   5       2217.81       2269.53        22.62 o                         
   0   7   5        698.48        703.11         3.39 o                         
   1   7   5       2600.21       2590.98        27.92 o                         
   2   7   5       1561.05       1550.10        12.85 o                         
   3   7   5         24.14         23.30         3.75 o                         
   4   7   5        391.35        387.00         5.16 o                         
   5   7   5       1107.02       1072.95        30.66 o                         
   6   7   5         51.03         69.77         4.18 o                         
   7   7   5        960.86        950.97         7.20 o                         
 -10   8   5         12.67         12.88         5.64 o                         
  -9   8   5        227.91        208.32         8.08 o                         
  -8   8   5        483.26        519.13         6.41 o                         
  -7   8   5        218.03        193.17         4.64 o                         
  -6   8   5       1867.53       1945.83         8.93 o                         
  -5   8   5       1912.01       1956.46         8.44 o                         
  -4   8   5         54.58         74.44         3.40 o                         
  -3   8   5        773.45        810.96        20.03 o                         
  -2   8   5       2677.00       2758.06         7.93 o                         
  -1   8   5         17.38         24.12         4.58 o                         
   0   8   5       3052.21       2905.08        28.83 o                         
   1   8   5        819.28        821.09         9.32 o                         
   2   8   5       1452.90       1427.81        15.06 o                         
   3   8   5        707.40        706.20         8.18 o                         
   4   8   5        652.95        640.98        21.75 o                         
   5   8   5        335.36        343.39         4.80 o                         
   6   8   5       1523.97       1513.54         8.14 o                         
   7   8   5        180.52        184.19         4.73 o                         
 -10   9   5        307.66        266.63        15.01 o                         
  -9   9   5        111.62         96.06        10.76 o                         
  -8   9   5         84.14         93.02         4.78 o                         
  -7   9   5       1092.60       1110.78         8.60 o                         
  -6   9   5         84.40         85.33         4.97 o                         
  -5   9   5        886.34        891.50         6.48 o                         
  -4   9   5        515.14        550.79         5.23 o                         
  -3   9   5        775.24        757.93        27.98 o                         
  -2   9   5       1232.10       1276.64         2.80 o                         
  -1   9   5       2546.38       2468.12        16.03 o                         
   0   9   5         23.27         30.21         1.87 o                         
   1   9   5        952.45        928.99         4.84 o                         
   2   9   5        921.15        862.85         4.52 o                         
   3   9   5         89.99         97.08         2.71 o                         
   4   9   5        482.43        468.32         7.33 o                         
   5   9   5       1066.87       1021.96        16.75 o                         
   6   9   5         45.42         51.06         4.31 o                         
   7   9   5        297.38        304.55        13.68 o                         
 -10  10   5         21.33         41.15        10.02 o                         
  -9  10   5        135.17        121.35         9.76 o                         
  -8  10   5         17.66         10.66         4.81 o                         
  -7  10   5         26.31         22.57         4.45 o                         
  -6  10   5        190.72        184.31         4.58 o                         
  -5  10   5         13.23         13.84         3.70 o                         
  -4  10   5         11.50         26.26         4.32 o                         
  -3  10   5        125.75        120.66         3.76 o                         
  -2  10   5        174.09        176.40         2.04 o                         
  -1  10   5         59.49         64.24         1.73 o                         
   0  10   5        538.18        528.03         9.19 o                         
   1  10   5        131.77        120.73         3.79 o                         
   2  10   5        374.57        370.01         4.11 o                         
   3  10   5         96.90         90.05         4.16 o                         
   4  10   5        460.71        466.05         9.84 o                         
   5  10   5          3.56         -3.96         4.28 o                         
   6  10   5        129.32        151.41         5.43 o                         
   7  10   5          0.89         -4.15         4.15 o                         
  -9  11   5         10.44         15.31         5.92 o                         
  -8  11   5         67.56         62.08         6.12 o                         
  -7  11   5        114.88        124.58         5.07 o                         
  -6  11   5         56.91         77.42         5.72 o                         
  -5  11   5         37.73         40.30         3.89 o                         
  -4  11   5        657.89        690.19         6.80 o                         
  -3  11   5        840.91        864.95         7.10 o                         
  -2  11   5         96.98         99.64         1.43 o                         
  -1  11   5        741.35        733.71         7.30 o                         
   0  11   5         33.63         27.73         2.54 o                         
   1  11   5        247.32        242.81         9.21 o                         
   2  11   5        508.05        505.82         5.29 o                         
   3  11   5         44.58         60.91         3.32 o                         
   4  11   5          8.00          6.47         7.29 o                         
   5  11   5         12.89         23.11         3.96 o                         
   6  11   5          0.57         -1.51         3.47 o                         
   7  11   5        108.28        112.11         4.71 o                         
  -9  12   5          2.33         -1.80         6.02 o                         
  -8  12   5        645.66        640.77         9.03 o                         
  -7  12   5         18.70         14.16         6.44 o                         
  -6  12   5        357.23        380.26         6.08 o                         
  -5  12   5       1004.32       1019.95         8.21 o                         
  -4  12   5          0.72          8.54         3.73 o                         
  -3  12   5        488.21        485.15         6.57 o                         
  -2  12   5        639.64        647.06         9.50 o                         
  -1  12   5         34.55         29.53         1.63 o                         
   0  12   5       1013.56        968.75         9.75 o                         
   1  12   5          4.68          5.46         2.60 o                         
   2  12   5         93.08        100.65         4.17 o                         
   3  12   5        886.33        925.87         5.96 o                         
   4  12   5          2.11          9.03         3.19 o                         
   5  12   5        157.88        150.12         4.96 o                         
   6  12   5        389.85        404.58         4.60 o                         
  -9  13   5        147.75        138.97         7.00 o                         
  -8  13   5         11.10         16.71         6.08 o                         
  -7  13   5        570.12        561.42         8.14 o                         
  -6  13   5        286.42        264.14         5.76 o                         
  -5  13   5        697.79        732.22         7.13 o                         
  -4  13   5        368.08        396.35         5.69 o                         
  -3  13   5         20.09         20.57         5.14 o                         
  -2  13   5         14.38         11.45         1.04 o                         
  -1  13   5       1759.91       1728.29        17.13 o                         
   0  13   5        269.46        276.29         3.49 o                         
   1  13   5        994.09       1001.16         6.13 o                         
   2  13   5        588.79        635.72         5.25 o                         
   3  13   5         65.12         90.88         3.99 o                         
   4  13   5        411.68        399.17         5.60 o                         
   5  13   5        666.45        677.43         8.49 o                         
   6  13   5          9.47          0.40         4.41 o                         
  -9  14   5         66.01         79.71         6.77 o                         
  -8  14   5        293.35        289.82         7.65 o                         
  -7  14   5          0.13         -4.61         4.61 o                         
  -6  14   5        595.80        599.82         7.92 o                         
  -5  14   5        206.92        233.89         6.44 o                         
  -4  14   5          0.12         -5.43         5.43 o                         
  -3  14   5        739.16        698.04         7.75 o                         
  -2  14   5        991.53       1017.79        16.29 o                         
  -1  14   5        244.03        237.88         3.12 o                         
   0  14   5       1328.02       1263.56        16.68 o                         
   1  14   5        125.05        132.98         3.63 o                         
   2  14   5         22.54         25.30         3.34 o                         
   3  14   5        698.65        676.87         5.33 o                         
   4  14   5        208.68        207.14         4.43 o                         
   5  14   5         62.86         71.63         6.75 o                         
   6  14   5        277.63        304.01         5.66 o                         
  -8  15   5         58.05         58.25         6.90 o                         
  -7  15   5         38.35         56.00         4.97 o                         
  -6  15   5        131.07        127.13         6.31 o                         
  -5  15   5        118.36        126.25         5.20 o                         
  -4  15   5        314.49        327.34         5.92 o                         
  -3  15   5          6.88         15.90         4.55 o                         
  -2  15   5          2.08          1.13         1.32 o                         
  -1  15   5        143.91        147.45         3.17 o                         
   0  15   5         87.79         97.47         3.38 o                         
   1  15   5        501.59        484.40         3.89 o                         
   2  15   5          3.61          1.94         3.21 o                         
   3  15   5         49.84         52.03         3.47 o                         
   4  15   5         15.26         14.47         6.40 o                         
   5  15   5        316.14        317.61         5.46 o                         
  -8  16   5         18.61         32.15         6.67 o                         
  -7  16   5         16.44         15.05         5.14 o                         
  -6  16   5         23.94         25.51         4.94 o                         
  -5  16   5        102.18         96.06         5.10 o                         
  -4  16   5          4.20         -2.32         4.64 o                         
  -3  16   5         62.61         61.70         0.75 o                         
  -2  16   5          6.48         10.31         1.55 o                         
  -1  16   5         66.13         63.51         3.21 o                         
   0  16   5        206.44        201.30         2.87 o                         
   1  16   5         22.06         10.42         4.28 o                         
   2  16   5         23.55         15.81         4.34 o                         
   3  16   5         53.65         43.78         3.70 o                         
   4  16   5         62.05         61.32         3.38 o                         
   5  16   5          2.17          2.88         4.00 o                         
  -7  17   5        183.10        172.63         6.02 o                         
  -6  17   5         24.37         13.90         4.94 o                         
  -5  17   5          0.64          4.09         5.76 o                         
  -4  17   5        324.29        319.16         6.21 o                         
  -3  17   5         22.11         20.43         1.67 o                         
  -2  17   5          2.23          9.76         2.78 o                         
  -1  17   5        258.94        233.99         9.26 o                         
   0  17   5          0.27          2.59         2.40 o                         
   1  17   5         59.15         52.23         4.00 o                         
   2  17   5        166.97        182.53         4.81 o                         
   3  17   5          0.63         10.44         4.53 o                         
   4  17   5        194.13        183.52         5.87 o                         
   5  17   5         29.60         26.36         6.67 o                         
  -7  18   5         52.26         59.04         5.20 o                         
  -6  18   5        184.01        151.47         6.02 o                         
  -5  18   5        357.67        326.98         7.78 o                         
  -4  18   5         88.63         90.17         6.41 o                         
  -3  18   5         60.03         52.80         1.66 o                         
  -2  18   5        239.50        235.64         3.46 o                         
  -1  18   5          4.05          3.11         2.21 o                         
   0  18   5        600.00        614.99        11.53 o                         
   1  18   5         65.60         65.83         5.15 o                         
   2  18   5         44.68         34.76         4.03 o                         
   3  18   5        285.70        273.19         3.95 o                         
   4  18   5          4.33          9.72         4.16 o                         
  -6  19   5         16.00         27.57         5.30 o                         
  -5  19   5         55.78         61.10         5.33 o                         
  -4  19   5        487.05        455.84         7.42 o                         
  -3  19   5         35.00         28.01         1.27 o                         
  -2  19   5          3.14         12.53         3.96 o                         
  -1  19   5        456.39        470.08         6.17 o                         
   0  19   5         42.39         57.77         3.90 o                         
   1  19   5        149.70        140.21         3.00 o                         
   2  19   5        348.47        361.65         4.24 o                         
   3  19   5          0.12          4.06         3.89 o                         
  -5  20   5         77.36         68.42         5.76 o                         
  -4  20   5         45.52         47.69         5.27 o                         
  -3  20   5         17.77         18.19         1.40 o                         
  -2  20   5         25.14         19.71         3.59 o                         
  -1  20   5          6.61         13.56         4.32 o                         
   0  20   5        251.63        262.97         3.05 o                         
   1  20   5          0.83          4.92         5.77 o                         
   2  20   5         19.04         25.54         4.70 o                         
   3  20   5         54.95         56.49         4.24 o                         
  -4  21   5          8.62         20.28         6.44 o                         
  -3  21   5         21.85         18.79         1.45 o                         
  -2  21   5         11.77         15.58         2.73 o                         
  -1  21   5          0.00         -2.80         3.97 o                         
   0  21   5         10.48          4.27         3.22 o                         
   1  21   5          4.65         -4.62         4.62 o                         
   2  21   5         16.69          9.40         4.06 o                         
  -3  22   5         79.16         68.23         2.65 o                         
  -2  22   5          0.52         -4.40         4.40 o                         
  -1  22   5          0.17          3.19         2.76 o                         
   0  22   5         54.58         49.08         3.99 o                         
 -10   0   6        240.82        232.29         3.99 o                         
  -9   0   6        969.39        930.82         8.95 o                         
  -8   0   6        635.26        651.88        18.53 o                         
  -7   0   6        259.31        251.21         2.42 o                         
  -6   0   6       1136.33       1125.13         4.64 o                         
  -5   0   6        869.19        840.84         4.06 o                         
  -4   0   6        206.17        217.11         2.85 o                         
  -3   0   6       3767.32       3908.63        49.42 o                         
  -2   0   6       2804.02       2855.80        51.74 o                         
  -1   0   6        586.10        558.30         6.18 o                         
   0   0   6       5149.41       4974.92        56.37 o                         
   1   0   6       2936.07       2926.88        22.99 o                         
   2   0   6       1084.14       1136.36        11.97 o                         
   3   0   6       2586.64       2590.28        11.25 o                         
   4   0   6        723.29        714.99        43.29 o                         
   5   0   6        253.66        259.34        15.45 o                         
   6   0   6        512.70        511.08         6.03 o                         
   7   0   6        150.32        146.55         4.80 o                         
 -10   1   6        226.63        224.84         9.65 o                         
  -9   1   6        505.26        485.47         3.05 o                         
  -8   1   6        150.91        148.15         4.12 o                         
  -7   1   6       1977.10       2076.62         4.42 o                         
  -6   1   6        214.71        208.04         1.90 o                         
  -5   1   6       1478.77       1532.43        21.26 o                         
  -4   1   6        486.58        511.21         2.37 o                         
  -3   1   6       2170.30       2172.27        16.84 o                         
  -2   1   6       1126.40       1183.10         8.03 o                         
  -1   1   6       2132.84       2090.97        11.77 o                         
   0   1   6        111.64        111.83         3.02 o                         
   1   1   6       1190.85       1206.55         9.71 o                         
   2   1   6        197.89        207.39         2.76 o                         
   3   1   6        186.49        186.23         2.95 o                         
   4   1   6        929.58        975.03         5.00 o                         
   5   1   6       1439.84       1444.87         6.48 o                         
   6   1   6        133.24        147.02         3.74 o                         
   7   1   6        529.88        550.62         6.36 o                         
 -10   2   6         66.15         63.96         5.45 o                         
  -9   2   6        188.60        203.79         2.86 o                         
  -8   2   6        164.95        180.62         2.11 o                         
  -7   2   6          0.56          2.64         1.05 o                         
  -6   2   6        133.21        134.86         1.10 o                         
  -5   2   6         57.82         69.85         7.42 o                         
  -4   2   6         64.91         60.44         8.75 o                         
  -3   2   6        283.76        296.06         1.78 o                         
  -2   2   6         79.75         79.11         1.88 o                         
  -1   2   6         72.75         60.92         2.73 o                         
   0   2   6         24.48         27.97         1.54 o                         
   1   2   6        596.51        618.94         3.65 o                         
   2   2   6        320.15        313.14         2.96 o                         
   3   2   6         88.45        107.60         2.62 o                         
   4   2   6         97.61         99.82         4.48 o                         
   5   2   6         22.83         22.86         3.30 o                         
   6   2   6         93.83         98.39         4.62 o                         
   7   2   6         64.08         78.27         3.84 o                         
 -10   3   6         26.50         31.52         3.45 o                         
  -9   3   6         62.45         65.77         1.54 o                         
  -8   3   6        115.96        123.15         1.81 o                         
  -7   3   6          2.09          3.01         2.65 o                         
  -6   3   6        109.87        114.80         3.43 o                         
  -5   3   6         12.93         16.52         3.07 o                         
  -4   3   6        746.59        773.17        29.19 o                         
  -3   3   6         10.66         13.05         1.06 o                         
  -2   3   6         87.12        104.39         2.40 o                         
  -1   3   6        347.33        374.74         8.26 o                         
   0   3   6        267.96        266.95         3.46 o                         
   1   3   6          2.97          3.25         2.28 o                         
   2   3   6        178.35        196.31         5.15 o                         
   3   3   6        136.55        143.76         4.18 o                         
   4   3   6         84.27         98.72         3.64 o                         
   5   3   6          1.02          8.19         2.99 o                         
   6   3   6         20.69         26.75         3.39 o                         
   7   3   6        170.65        174.02         5.62 o                         
 -10   4   6         92.69         96.58         3.57 o                         
  -9   4   6        168.94        161.72        10.43 o                         
  -8   4   6        862.03        862.71        30.21 o                         
  -7   4   6         35.08         42.85         3.11 o                         
  -6   4   6        489.25        508.44         4.48 o                         
  -5   4   6        145.20        155.65         3.27 o                         
  -4   4   6         37.88         31.30         3.83 o                         
  -3   4   6        554.64        566.14         9.05 o                         
  -2   4   6       1873.38       1897.71        17.09 o                         
  -1   4   6        439.77        421.22         6.86 o                         
   0   4   6       2357.82       2364.58        25.75 o                         
   1   4   6        340.84        367.57         2.88 o                         
   2   4   6        118.94        110.45         3.66 o                         
   3   4   6        860.31        922.97         6.68 o                         
   4   4   6        725.67        724.84        12.42 o                         
   5   4   6        251.53        259.63         4.60 o                         
   6   4   6        260.35        263.21         5.35 o                         
   7   4   6          4.31          0.28         3.39 o                         
 -10   5   6        362.94        333.62         4.45 o                         
  -9   5   6        244.74        243.88         4.27 o                         
  -8   5   6         81.26         99.79         4.61 o                         
  -7   5   6       2183.96       2113.84         8.73 o                         
  -6   5   6        333.73        311.54         4.12 o                         
  -5   5   6       1383.72       1403.15         7.16 o                         
  -4   5   6       2181.57       2158.52         8.37 o                         
  -3   5   6       1232.57       1220.11        14.11 o                         
  -2   5   6       1157.53       1206.88         8.30 o                         
  -1   5   6       4019.23       4007.74        21.64 o                         
   0   5   6         71.12         67.12         2.02 o                         
   1   5   6        884.64        891.30         5.69 o                         
   2   5   6       1321.95       1367.77        13.29 o                         
   3   5   6        101.42        110.02         5.40 o                         
   4   5   6       1511.19       1587.34        17.08 o                         
   5   5   6       1260.31       1255.90        17.63 o                         
   6   5   6        111.71        131.60         3.99 o                         
   7   5   6        504.45        491.21         5.08 o                         
 -10   6   6        216.01        210.17         9.37 o                         
  -9   6   6        319.76        300.04         3.95 o                         
  -8   6   6       1401.24       1431.50         8.80 o                         
  -7   6   6          6.80         25.51         4.25 o                         
  -6   6   6       1214.63       1225.91         6.87 o                         
  -5   6   6         70.26         81.60         3.40 o                         
  -4   6   6        547.24        535.71         5.40 o                         
  -3   6   6       1029.82       1045.88        17.91 o                         
  -2   6   6       2790.22       2913.52         6.87 o                         
  -1   6   6        547.19        505.09         2.65 o                         
   0   6   6       2578.95       2567.84        33.15 o                         
   1   6   6        583.02        574.81         3.40 o                         
   2   6   6        578.16        564.19         6.93 o                         
   3   6   6        737.54        772.02         6.64 o                         
   4   6   6        900.46        902.83        17.83 o                         
   5   6   6        369.45        345.24         8.31 o                         
   6   6   6        630.26        605.33         6.42 o                         
 -10   7   6        190.02        174.65         6.41 o                         
  -9   7   6         93.40         97.63         3.42 o                         
  -8   7   6         56.29         64.01         5.20 o                         
  -7   7   6        184.84        192.35         5.17 o                         
  -6   7   6        170.12        179.01         4.91 o                         
  -5   7   6        757.19        766.92         5.85 o                         
  -4   7   6          7.72          7.72         3.99 o                         
  -3   7   6        454.57        454.21         6.26 o                         
  -2   7   6        578.63        578.14         5.77 o                         
  -1   7   6        164.31        165.00         5.44 o                         
   0   7   6        232.46        238.82         2.24 o                         
   1   7   6        563.54        553.85         6.88 o                         
   2   7   6         30.67         32.99         2.32 o                         
   3   7   6        172.99        186.87         3.52 o                         
   4   7   6        110.29        130.79         5.84 o                         
   5   7   6        281.17        288.05         5.19 o                         
   6   7   6          0.65          6.31         3.38 o                         
  -9   8   6         38.46         45.01        10.96 o                         
  -8   8   6         34.38         32.90         5.30 o                         
  -7   8   6          8.05         15.41         3.92 o                         
  -6   8   6        239.88        247.56         4.48 o                         
  -5   8   6        140.73        163.60         4.06 o                         
  -4   8   6         30.87         35.91         3.34 o                         
  -3   8   6          1.96          3.18         3.12 o                         
  -2   8   6         36.49         34.47         1.28 o                         
  -1   8   6          2.39          1.94         2.40 o                         
   0   8   6          8.86          9.18         2.04 o                         
   1   8   6          5.36          7.94         2.31 o                         
   2   8   6         32.12         34.94         2.80 o                         
   3   8   6        137.50        139.01         4.47 o                         
   4   8   6         35.18         41.22         4.06 o                         
   5   8   6          5.40          3.13         3.49 o                         
   6   8   6         12.91          3.70         4.52 o                         
  -9   9   6        365.35        363.05         6.28 o                         
  -8   9   6         75.03         57.24         5.59 o                         
  -7   9   6        766.14        799.11         7.75 o                         
  -6   9   6          2.99         -4.68         4.68 o                         
  -5   9   6        131.50        130.27         4.15 o                         
  -4   9   6        523.35        555.31         6.28 o                         
  -3   9   6        291.63        281.80         4.27 o                         
  -2   9   6        150.21        156.04         1.57 o                         
  -1   9   6        747.07        799.98         5.04 o                         
   0   9   6         36.01         40.00         7.21 o                         
   1   9   6          9.79          3.87         2.66 o                         
   2   9   6        148.58        138.95         4.17 o                         
   3   9   6        124.37        130.98         3.23 o                         
   4   9   6        591.60        611.53        14.72 o                         
   5   9   6        253.48        245.56         4.26 o                         
   6   9   6         33.87         31.69         5.12 o                         
  -9  10   6        190.77        182.31         6.48 o                         
  -8  10   6        445.69        457.97         6.57 o                         
  -7  10   6         52.96         44.94         5.66 o                         
  -6  10   6        371.18        386.93         6.57 o                         
  -5  10   6        796.88        795.93         7.52 o                         
  -4  10   6         12.79         17.89         3.63 o                         
  -3  10   6       1067.58       1074.99         5.49 o                         
  -2  10   6       1373.97       1383.76         3.19 o                         
  -1  10   6        130.57        119.97         2.29 o                         
   0  10   6       2674.31       2757.96         7.89 o                         
   1  10   6        347.67        352.27         4.44 o                         
   2  10   6         68.79         68.52         3.90 o                         
   3  10   6       1727.88       1637.76        24.71 o                         
   4  10   6        296.69        309.09         6.62 o                         
   5  10   6        305.56        304.21         7.05 o                         
   6  10   6        276.94        273.10         8.91 o                         
  -9  11   6        541.57        521.75         7.59 o                         
  -8  11   6        106.41        108.46         6.02 o                         
  -7  11   6        903.05        937.46         9.06 o                         
  -6  11   6         26.88         41.80         5.53 o                         
  -5  11   6        133.44        128.31         4.58 o                         
  -4  11   6        949.85        986.26         8.08 o                         
  -3  11   6        427.97        434.59         4.15 o                         
  -2  11   6        837.04        823.37         8.32 o                         
  -1  11   6       1095.91       1155.40         5.47 o                         
   0  11   6         64.38         79.67         3.32 o                         
   1  11   6        527.67        469.78         4.26 o                         
   2  11   6        563.74        556.24         5.18 o                         
   3  11   6         27.43         28.06         3.73 o                         
   4  11   6        360.83        387.71         6.62 o                         
   5  11   6        536.10        560.60         6.50 o                         
  -8  12   6         54.99         46.74         4.78 o                         
  -7  12   6         14.09         25.12         4.81 o                         
  -6  12   6        323.08        341.50         5.92 o                         
  -5  12   6        190.20        215.54         5.36 o                         
  -4  12   6          0.58          5.69         4.12 o                         
  -3  12   6        108.42        101.82         5.40 o                         
  -2  12   6        242.62        253.04         2.64 o                         
  -1  12   6          3.31          1.58         1.86 o                         
   0  12   6        217.85        233.57         4.13 o                         
   1  12   6        157.64        155.27         4.46 o                         
   2  12   6        120.85        125.36         3.13 o                         
   3  12   6        100.82        115.27         4.62 o                         
   4  12   6        184.98        201.03         8.57 o                         
   5  12   6         83.78         74.01         4.71 o                         
  -8  13   6          0.94         12.46         5.72 o                         
  -7  13   6         41.00         41.44         6.05 o                         
  -6  13   6          9.75          6.38         4.42 o                         
  -5  13   6        174.73        163.11         5.20 o                         
  -4  13   6        186.78        173.91         5.10 o                         
  -3  13   6         81.47         78.46         4.55 o                         
  -2  13   6         21.90         22.82         1.02 o                         
  -1  13   6        201.30        199.83         2.48 o                         
   0  13   6          1.37         -3.49         3.49 o                         
   1  13   6         97.44        100.39         3.45 o                         
   2  13   6          2.43         -4.73         4.73 o                         
   3  13   6        110.09        105.14         4.11 o                         
   4  13   6         12.59         22.14         3.87 o                         
   5  13   6         55.32         47.37         4.18 o                         
  -8  14   6        115.07        108.33         5.56 o                         
  -7  14   6          0.67          6.12         4.97 o                         
  -6  14   6          1.76         -2.94         5.59 o                         
  -5  14   6        193.55        184.57         6.38 o                         
  -4  14   6          7.92         12.92         4.32 o                         
  -3  14   6         25.35         28.82         4.38 o                         
  -2  14   6        158.67        164.88         5.79 o                         
  -1  14   6         36.83         31.54         2.06 o                         
   0  14   6        248.75        227.36         3.74 o                         
   1  14   6          1.06          7.37         2.72 o                         
   2  14   6         23.37         20.36         3.35 o                         
   3  14   6        317.45        298.13         4.13 o                         
   4  14   6         14.82         22.29         3.62 o                         
  -7  15   6        291.15        283.34         7.78 o                         
  -6  15   6         11.97         15.63         4.81 o                         
  -5  15   6          7.57         31.73         5.89 o                         
  -4  15   6       1436.97       1437.16         9.75 o                         
  -3  15   6          8.37         -3.60         4.48 o                         
  -2  15   6        176.13        174.88         1.67 o                         
  -1  15   6        569.10        569.71         7.56 o                         
   0  15   6          9.31         10.78         3.21 o                         
   1  15   6         11.37         15.83         3.61 o                         
   2  15   6        897.98        839.71        10.92 o                         
   3  15   6          1.26          6.40         3.05 o                         
   4  15   6        277.82        264.49        10.19 o                         
  -7  16   6          1.89          9.45         5.14 o                         
  -6  16   6        127.09        133.18         7.00 o                         
  -5  16   6        302.53        261.82         6.31 o                         
  -4  16   6         27.73         27.70         4.61 o                         
  -3  16   6        159.88        174.23         5.40 o                         
  -2  16   6        548.14        574.25        14.64 o                         
  -1  16   6         33.08         37.31         1.91 o                         
   0  16   6        813.84        789.28        19.85 o                         
   1  16   6          5.25         25.59         4.03 o                         
   2  16   6         22.45         20.96         3.39 o                         
   3  16   6        497.19        488.48         4.72 o                         
  -6  17   6          6.73         -5.04         5.04 o                         
  -5  17   6         97.62         75.85         6.71 o                         
  -4  17   6         52.28         40.39         6.71 o                         
  -3  17   6         43.28         50.70         4.94 o                         
  -2  17   6        116.53        106.88         3.65 o                         
  -1  17   6        185.46        195.52         4.62 o                         
   0  17   6          3.98          3.20         2.20 o                         
   1  17   6         43.13         36.73         4.27 o                         
   2  17   6         44.83         45.57         4.14 o                         
   3  17   6        101.17        121.53         3.95 o                         
  -5  18   6         16.73         -4.06         4.71 o                         
  -4  18   6         12.20         13.15         4.94 o                         
  -3  18   6          2.56          4.71         4.84 o                         
  -2  18   6         93.73         91.74         1.40 o                         
  -1  18   6          0.11          7.93         2.56 o                         
   0  18   6        114.74        114.65         3.40 o                         
   1  18   6          8.30         15.13         6.46 o                         
   2  18   6         18.08         34.19         4.11 o                         
  -5  19   6         53.28         38.79         6.77 o                         
  -4  19   6          5.50         -3.73         6.15 o                         
  -3  19   6          0.17         -6.12         6.12 o                         
  -2  19   6          3.26          7.39         1.73 o                         
  -1  19   6         42.24         36.88         3.04 o                         
   0  19   6         12.98         16.13         2.39 o                         
   1  19   6         13.18         13.81         2.79 o                         
  -3  20   6        150.97        121.70         6.08 o                         
  -2  20   6         77.96         75.83         2.13 o                         
  -1  20   6         18.98         15.10         1.97 o                         
   0  20   6        111.65         99.36         2.85 o                         
  -9   1   7         41.55         46.94         2.62 o                         
  -8   1   7          0.92          7.88         1.57 o                         
  -7   1   7        424.17        419.39         8.50 o                         
  -6   1   7        285.93        276.24         7.54 o                         
  -5   1   7        175.22        193.02         1.99 o                         
  -4   1   7        637.81        603.68        18.77 o                         
  -3   1   7         48.23         44.86         1.95 o                         
  -2   1   7         76.53         71.93         3.29 o                         
  -1   1   7       1493.46       1561.12         9.65 o                         
   0   1   7         60.50         56.91         2.00 o                         
   1   1   7        527.41        535.26         3.24 o                         
   2   1   7        619.90        617.34         3.60 o                         
   3   1   7         44.46         44.10         2.85 o                         
   4   1   7        182.26        173.70         4.05 o                         
   5   1   7        412.31        405.75         4.06 o                         
  -9   2   7        200.28        189.34         6.95 o                         
  -8   2   7        655.37        663.23        48.24 o                         
  -7   2   7         46.73         52.33         3.11 o                         
  -6   2   7       1537.04       1507.54        18.22 o                         
  -5   2   7        329.43        340.81         2.06 o                         
  -4   2   7         67.77         69.39         2.81 o                         
  -3   2   7       1073.11       1026.42        15.21 o                         
  -2   2   7       1722.95       1725.88         7.36 o                         
  -1   2   7         33.54         33.17         1.73 o                         
   0   2   7       1091.81       1137.94         5.24 o                         
   1   2   7       1240.51       1193.52        30.40 o                         
   2   2   7        269.90        273.73         7.85 o                         
   3   2   7       1422.88       1387.80        13.74 o                         
   4   2   7         82.10         76.20         3.90 o                         
   5   2   7        324.70        313.95         4.71 o                         
  -9   3   7        474.43        462.19         5.30 o                         
  -8   3   7         63.59         66.20         3.60 o                         
  -7   3   7        963.13        985.60         6.08 o                         
  -6   3   7       1213.48       1206.77         6.48 o                         
  -5   3   7        629.86        686.43         5.30 o                         
  -4   3   7       1335.91       1391.06        13.12 o                         
  -3   3   7        379.29        403.18         2.05 o                         
  -2   3   7       1238.55       1205.87        11.86 o                         
  -1   3   7        647.63        710.36         2.80 o                         
   0   3   7        370.34        364.68         8.23 o                         
   1   3   7       1558.80       1475.64        12.18 o                         
   2   3   7       1041.79       1022.75         6.75 o                         
   3   3   7          3.04         12.36         2.78 o                         
   4   3   7        506.39        524.94         3.84 o                         
   5   3   7        521.11        486.13        12.17 o                         
  -9   4   7        229.10        215.21         4.61 o                         
  -8   4   7         71.16         66.40         3.79 o                         
  -7   4   7         65.94         74.31         4.06 o                         
  -6   4   7        784.59        791.03         5.82 o                         
  -5   4   7        179.86        165.20         4.15 o                         
  -4   4   7          0.05         -1.37         5.15 o                         
  -3   4   7        731.05        753.00         6.28 o                         
  -2   4   7        898.93        906.38        22.27 o                         
  -1   4   7          6.39          3.44         2.03 o                         
   0   4   7       1078.22       1094.04         5.72 o                         
   1   4   7       1270.04       1226.94        11.10 o                         
   2   4   7         73.19         75.12         2.74 o                         
   3   4   7        978.49        976.42        21.71 o                         
   4   4   7         98.48        113.80         6.71 o                         
   5   4   7         88.96         84.47         4.71 o                         
  -9   5   7          0.15         -3.14         3.14 o                         
  -8   5   7         37.17         41.41         4.09 o                         
  -7   5   7          7.66          6.31         3.63 o                         
  -6   5   7         33.92         22.57         2.98 o                         
  -5   5   7         10.88         11.58         3.01 o                         
  -4   5   7         49.10         47.43         3.04 o                         
  -3   5   7         49.98         50.40         1.09 o                         
  -2   5   7         17.77         11.25         2.09 o                         
  -1   5   7          9.12         11.53         1.78 o                         
   0   5   7        131.26        113.72         2.71 o                         
   1   5   7         57.32         49.83         3.54 o                         
   2   5   7         77.87         68.02         2.72 o                         
   3   5   7         44.20         45.95         2.60 o                         
   4   5   7         10.72         21.39         3.69 o                         
   5   5   7         22.92         30.42         4.57 o                         
  -9   6   7         92.20         91.81         6.62 o                         
  -8   6   7         19.63         29.93         4.38 o                         
  -7   6   7         19.38         19.56         4.45 o                         
  -6   6   7          3.97          4.28         4.09 o                         
  -5   6   7        561.79        552.82         5.27 o                         
  -4   6   7          0.72          1.41         3.01 o                         
  -3   6   7        346.73        346.07         3.49 o                         
  -2   6   7        212.05        207.16         1.78 o                         
  -1   6   7         89.05         88.76         2.25 o                         
   0   6   7        521.29        552.13         4.96 o                         
   1   6   7        222.59        223.69         5.20 o                         
   2   6   7         30.11         31.30         3.09 o                         
   3   6   7        370.62        384.00         5.77 o                         
   4   6   7         34.19         37.08         4.06 o                         
   5   6   7        100.44         98.43         4.80 o                         
  -9   7   7        307.16        286.12         6.20 o                         
  -8   7   7          1.74          2.32         4.45 o                         
  -7   7   7        717.96        736.93         7.23 o                         
  -6   7   7        495.68        489.30         5.92 o                         
  -5   7   7         55.67         69.05         4.58 o                         
  -4   7   7       1124.91       1090.95         7.03 o                         
  -3   7   7        203.61        222.31        10.25 o                         
  -2   7   7        770.99        779.39         5.59 o                         
  -1   7   7        422.38        447.33         3.34 o                         
   0   7   7         75.80         82.53         3.73 o                         
   1   7   7        505.28        489.78         9.76 o                         
   2   7   7        987.16       1003.70        10.08 o                         
   3   7   7          5.57          9.12         2.91 o                         
   4   7   7        451.82        483.55         5.77 o                         
   5   7   7        171.88        167.30         6.13 o                         
  -9   8   7        343.19        341.92         6.80 o                         
  -8   8   7        274.82        275.49         5.43 o                         
  -7   8   7         11.56         29.01         3.96 o                         
  -6   8   7        466.99        477.53         6.35 o                         
  -5   8   7        658.72        660.56         6.21 o                         
  -4   8   7          4.15          0.72         4.45 o                         
  -3   8   7       1252.24       1215.15        16.47 o                         
  -2   8   7        604.67        611.65         3.92 o                         
  -1   8   7          5.15         -0.20         2.88 o                         
   0   8   7        955.14        997.55        11.09 o                         
   1   8   7       1062.71       1069.96        12.13 o                         
   2   8   7        124.06        124.10         3.68 o                         
   3   8   7        987.79        948.02         5.70 o                         
   4   8   7        109.61        113.54         4.17 o                         
   5   8   7        181.66        188.19         7.15 o                         
  -8   9   7          5.31         22.76         5.20 o                         
  -7   9   7        695.35        702.42         7.52 o                         
  -6   9   7        310.57        295.48         6.15 o                         
  -5   9   7        393.53        411.36         6.31 o                         
  -4   9   7        625.95        613.10         6.97 o                         
  -3   9   7        147.70        150.13         3.42 o                         
  -2   9   7         61.19         56.62         1.49 o                         
  -1   9   7        955.50       1004.69        10.78 o                         
   0   9   7        109.98        119.24         5.54 o                         
   1   9   7        517.19        504.83         7.54 o                         
   2   9   7        458.06        440.48         6.67 o                         
   3   9   7         11.38         15.18         4.41 o                         
   4   9   7        260.80        244.97         4.96 o                         
  -8  10   7         72.42         56.62         5.59 o                         
  -7  10   7          9.01         24.73         4.15 o                         
  -6  10   7        192.40        186.46         4.91 o                         
  -5  10   7        108.58         93.71         5.36 o                         
  -4  10   7         79.05         68.69         5.43 o                         
  -3  10   7         94.53         79.03         3.42 o                         
  -2  10   7        190.66        204.65         6.91 o                         
  -1  10   7         68.51         64.90         2.55 o                         
   0  10   7         59.89         60.57         3.19 o                         
   1  10   7        181.42        176.36         3.56 o                         
   2  10   7          1.42         -3.79         3.79 o                         
   3  10   7        180.54        179.32         4.36 o                         
   4  10   7         17.60         23.11         4.01 o                         
  -8  11   7          1.71         11.84         5.49 o                         
  -7  11   7         28.69         42.03         5.40 o                         
  -6  11   7          4.20         -5.30         5.30 o                         
  -5  11   7        104.49        107.74         4.87 o                         
  -4  11   7        456.45        465.88         6.97 o                         
  -3  11   7          6.10          4.86         3.25 o                         
  -2  11   7         45.74         55.74         1.42 o                         
  -1  11   7        185.05        189.73         4.59 o                         
   0  11   7         42.41         37.61         4.32 o                         
   1  11   7         19.76         22.11         3.36 o                         
   2  11   7        317.28        333.97         3.91 o                         
   3  11   7          1.46         -2.75         8.41 o                         
   4  11   7         65.28         63.28         4.46 o                         
  -7  12   7          1.54         -0.62         5.56 o                         
  -6  12   7         20.88         21.36         5.56 o                         
  -5  12   7        415.16        431.84         7.59 o                         
  -4  12   7          4.42         10.11         4.25 o                         
  -3  12   7        238.97        247.26         5.18 o                         
  -2  12   7        240.36        245.80         2.24 o                         
  -1  12   7         13.56         16.38         3.07 o                         
   0  12   7        584.22        577.24         6.96 o                         
   1  12   7        253.48        257.27         3.48 o                         
   2  12   7         89.32         86.44         7.78 o                         
   3  12   7        328.42        316.51         5.52 o                         
  -7  13   7        521.40        511.12         8.01 o                         
  -6  13   7        224.84        210.41         5.69 o                         
  -5  13   7         95.51         83.17         6.18 o                         
  -4  13   7        602.39        617.68         7.92 o                         
  -3  13   7        221.69        252.17         6.54 o                         
  -2  13   7        334.91        310.88         3.45 o                         
  -1  13   7        353.46        360.44         4.10 o                         
   0  13   7         10.13          6.95         3.54 o                         
   1  13   7        143.48        139.25         9.86 o                         
   2  13   7        170.56        173.91         4.88 o                         
   3  13   7         47.52         66.46         4.00 o                         
  -6  14   7        168.69        147.31         6.54 o                         
  -5  14   7        128.62        143.26         5.59 o                         
  -4  14   7         36.02         33.49         5.69 o                         
  -3  14   7        297.16        281.05         5.99 o                         
  -2  14   7        252.18        268.21         4.75 o                         
  -1  14   7         16.40         24.80         3.19 o                         
   0  14   7        846.54        833.24         5.06 o                         
   1  14   7        322.17        359.40         3.98 o                         
   2  14   7          6.79         -3.67         3.67 o                         
   3  14   7        237.70        229.88         5.49 o                         
  -6  15   7          9.61         20.67         6.08 o                         
  -5  15   7         13.44          6.25         4.81 o                         
  -4  15   7         82.84         70.88         5.56 o                         
  -3  15   7        145.00        135.02         6.67 o                         
  -2  15   7         89.90         90.00         6.62 o                         
  -1  15   7         17.51         22.05         1.60 o                         
   0  15   7          4.82          9.16         3.74 o                         
   1  15   7          0.68          2.20         3.18 o                         
   2  15   7        198.05        191.45         5.28 o                         
  -5  16   7          8.73         15.18         5.07 o                         
  -4  16   7         10.29          6.77         5.10 o                         
  -3  16   7         12.74         11.32         5.99 o                         
  -2  16   7         36.09         38.66         5.04 o                         
  -1  16   7         10.84          7.61         5.59 o                         
   0  16   7          1.90         -3.74         3.74 o                         
   1  16   7          9.45          5.91         3.33 o                         
  -4  17   7        226.61        223.49         6.64 o                         
  -3  17   7         13.43          1.21         5.95 o                         
  -2  17   7          6.77         -3.60        12.31 o                         
  -1  17   7         77.83         83.42         2.04 o                         
   0  17   7          3.95          0.11         2.96 o                         
  -2  18   7         77.76         70.78         6.44 o                         
  -1  18   7          7.53          4.76         6.17 o                         
  -7   0   8          7.16          4.35         1.70 o                         
  -6   0   8        877.62        857.95         4.51 o                         
  -5   0   8        603.26        546.54         4.12 o                         
  -4   0   8          8.07         12.46         2.91 o                         
  -3   0   8        855.78        863.53         3.92 o                         
  -2   0   8        967.19       1023.57         4.39 o                         
  -1   0   8         12.99          7.45         3.32 o                         
   0   0   8       1160.77       1208.91        28.06 o                         
   1   0   8        990.19        968.35        32.45 o                         
   2   0   8          2.97         10.78         8.91 o                         
   3   0   8       1325.62       1269.30        12.98 o                         
   4   0   8        399.71        366.90        19.92 o                         
  -6   1   8        527.99        480.82        40.00 o                         
  -5   1   8         53.05         43.47         5.82 o                         
  -4   1   8       1255.45       1231.70        35.31 o                         
  -3   1   8        208.70        202.06         3.29 o                         
  -2   1   8        667.78        647.65         7.10 o                         
  -1   1   8        378.20        382.73         4.45 o                         
   0   1   8        213.68        187.76         3.38 o                         
   1   1   8        373.38        380.58         5.41 o                         
   2   1   8       1255.85       1264.82        34.23 o                         
   3   1   8         40.82         43.58         3.33 o                         
   4   1   8        334.32        342.62         4.83 o                         
  -8   2   8        132.65        116.47         3.14 o                         
  -7   2   8         57.87         63.49         3.01 o                         
  -6   2   8        388.50        371.49         4.32 o                         
  -5   2   8         15.99         15.89         1.35 o                         
  -4   2   8          5.58         13.08         1.96 o                         
  -3   2   8         28.44         30.65         3.86 o                         
  -2   2   8        358.10        356.68         3.55 o                         
  -1   2   8         47.87         41.64         2.94 o                         
   0   2   8        129.33        134.90         2.94 o                         
   1   2   8          3.12          2.82         3.32 o                         
   2   2   8          1.12          3.43         4.66 o                         
   3   2   8        157.22        161.93         3.54 o                         
   4   2   8         33.12         36.17         3.42 o                         
  -8   3   8          0.03         -2.39         2.65 o                         
  -7   3   8         72.27         85.73         3.37 o                         
  -6   3   8         21.50         21.95         3.24 o                         
  -5   3   8          0.29         -3.34         3.34 o                         
  -4   3   8          5.54          4.82         2.50 o                         
  -3   3   8        262.54        296.75         3.89 o                         
  -2   3   8        124.54        124.17         3.37 o                         
  -1   3   8         35.07         32.44         1.90 o                         
   0   3   8         32.72         34.44         2.58 o                         
   1   3   8         19.67         21.90         3.01 o                         
   2   3   8          1.23          2.87         2.46 o                         
   3   3   8          2.35         -0.82         2.62 o                         
   4   3   8        122.21        119.16         4.03 o                         
  -8   4   8        233.61        209.10         3.89 o                         
  -7   4   8         30.71         21.52         3.66 o                         
  -6   4   8        269.74        277.00         4.68 o                         
  -5   4   8        511.39        529.07         5.53 o                         
  -4   4   8          5.38          8.68         1.18 o                         
  -3   4   8        620.73        679.11         6.10 o                         
  -2   4   8        218.72        231.16         5.07 o                         
  -1   4   8          0.83         -0.42         3.17 o                         
   0   4   8        448.23        460.86        10.45 o                         
   1   4   8        558.69        547.13        16.24 o                         
   2   4   8         40.86         41.53         4.34 o                         
   3   4   8        538.17        524.02        13.76 o                         
   4   4   8         60.09         67.28         7.10 o                         
  -8   5   8          2.40         -3.57         3.57 o                         
  -7   5   8        820.57        783.37         6.12 o                         
  -6   5   8        167.43        160.85         4.42 o                         
  -5   5   8         55.34         61.69         4.48 o                         
  -4   5   8       1191.69       1242.10         8.08 o                         
  -3   5   8        259.53        274.48         1.71 o                         
  -2   5   8        271.12        276.34         3.00 o                         
  -1   5   8       1811.87       1797.12        28.18 o                         
   0   5   8         46.07         43.97         1.90 o                         
   1   5   8        470.23        477.75         3.89 o                         
   2   5   8        913.54        954.88         5.54 o                         
   3   5   8         35.90         38.43         3.79 o                         
  -8   6   8        279.01        229.41         4.68 o                         
  -7   6   8        109.17         88.60         3.79 o                         
  -6   6   8        908.18        909.98         7.46 o                         
  -5   6   8        397.11        387.39         5.66 o                         
  -4   6   8          0.78         -2.35         3.37 o                         
  -3   6   8        360.36        374.39         9.53 o                         
  -2   6   8        610.35        655.04         9.03 o                         
  -1   6   8          3.18          4.70         2.45 o                         
   0   6   8        478.82        467.99         4.41 o                         
   1   6   8        462.49        448.91         4.75 o                         
   2   6   8          7.53          6.43         3.57 o                         
   3   6   8        970.33        978.11         6.64 o                         
  -7   7   8        136.87        127.69         4.74 o                         
  -6   7   8         74.88         77.97         4.94 o                         
  -5   7   8         31.80         41.34         4.64 o                         
  -4   7   8        127.70        114.64         4.42 o                         
  -3   7   8        127.76        119.61         3.37 o                         
  -2   7   8        433.08        443.14         5.35 o                         
  -1   7   8        103.49         99.12         2.73 o                         
   0   7   8         45.03         38.18         3.16 o                         
   1   7   8        142.38        136.65         3.47 o                         
   2   7   8        280.90        268.25        13.82 o                         
   3   7   8          1.81         -1.25         3.29 o                         
  -7   8   8         12.45          2.68         3.89 o                         
  -6   8   8          1.68         -3.11         4.81 o                         
  -5   8   8         61.23         72.35         5.14 o                         
  -4   8   8         48.83         44.84         4.97 o                         
  -3   8   8          2.56         -3.02         3.02 o                         
  -2   8   8         66.86         80.88         2.06 o                         
  -1   8   8         63.82         69.38         2.59 o                         
   0   8   8         20.14         32.01         2.75 o                         
   1   8   8         11.84         13.16         2.99 o                         
   2   8   8          0.10         -2.04         3.36 o                         
   3   8   8          2.80          2.55         3.66 o                         
  -7   9   8        139.32        156.14         4.84 o                         
  -6   9   8        258.22        251.26         5.30 o                         
  -5   9   8         72.06         63.49         5.07 o                         
  -4   9   8        248.82        256.72         5.30 o                         
  -3   9   8        101.54        120.00         4.82 o                         
  -2   9   8         67.91         79.34         4.02 o                         
  -1   9   8        505.33        476.37         3.08 o                         
   0   9   8          1.81          2.81         2.27 o                         
   1   9   8        429.28        435.02         5.29 o                         
   2   9   8          9.59         14.57         3.52 o                         
  -7  10   8         65.88         61.33         5.53 o                         
  -6  10   8        283.65        283.70         5.66 o                         
  -5  10   8        223.22        212.76         5.36 o                         
  -4  10   8         28.37         32.48         5.20 o                         
  -3  10   8        490.19        483.46        21.95 o                         
  -2  10   8        465.47        500.30         6.21 o                         
  -1  10   8          3.30          8.49         4.07 o                         
   0  10   8        430.06        419.56         3.41 o                         
   1  10   8        322.12        318.54         9.57 o                         
   2  10   8          4.14          9.61         3.88 o                         
  -6  11   8        162.99        145.61         5.95 o                         
  -5  11   8         10.83          7.78         5.46 o                         
  -4  11   8        467.92        434.45         7.20 o                         
  -3  11   8         88.21         93.06         5.49 o                         
  -2  11   8        316.45        301.70         6.26 o                         
  -1  11   8        462.18        476.51         4.85 o                         
   0  11   8         50.47         56.53         3.64 o                         
   1  11   8        193.50        167.23         3.69 o                         
   2  11   8        691.09        642.87         5.73 o                         
  -5  12   8        187.40        187.38         6.35 o                         
  -4  12   8         22.74         16.58         4.48 o                         
  -3  12   8        294.83        273.65         5.84 o                         
  -2  12   8         49.58         50.17         7.20 o                         
  -1  12   8          1.95          2.82         2.00 o                         
   0  12   8         45.35         51.19         2.89 o                         
   1  12   8         83.49         83.01         3.37 o                         
  -5  13   8          9.39         -0.43         4.51 o                         
  -4  13   8         82.91         84.94         5.07 o                         
  -3  13   8         93.41        102.10         3.88 o                         
  -2  13   8          0.89         13.93         3.31 o                         
  -1  13   8          1.19         -1.99         1.99 o                         
   0  13   8         61.15         59.84         2.39 o                         
  -4  14   8          0.28         -5.79         5.79 o                         
  -3  14   8        112.31        109.11         5.43 o                         
  -2  14   8         27.41         32.37         8.36 o                         
  -1  14   8          1.21         -1.93         1.93 o                         
  -4   1   9        555.41        471.39        39.69 o                         
  -3   1   9          2.55         -0.54         1.79 o                         
  -2   1   9         64.24         69.59         2.24 o                         
  -1   1   9        416.15        410.59         3.43 o                         
   0   1   9         57.14         59.30         2.99 o                         
   1   1   9         30.62         32.88         2.53 o                         
  -5   2   9       1161.72       1096.68         6.51 o                         
  -4   2   9          0.83          8.27         3.50 o                         
  -3   2   9        408.35        422.53         2.73 o                         
  -2   2   9        234.26        212.70         3.02 o                         
  -1   2   9          0.25          2.82         1.93 o                         
   0   2   9        314.69        281.85         2.83 o                         
   1   2   9        256.93        235.79         3.49 o                         
  -5   3   9         18.02         20.93         2.85 o                         
  -4   3   9       1024.64       1021.03         7.26 o                         
  -3   3   9        284.71        261.28         5.69 o                         
  -2   3   9        451.89        432.91         9.52 o                         
  -1   3   9        781.76        769.69         4.33 o                         
   0   3   9        135.33        136.16         2.43 o                         
   1   3   9         93.60         87.65         3.32 o                         
  -6   4   9          6.45          2.68         2.94 o                         
  -5   4   9        901.35        900.04         7.06 o                         
  -4   4   9         26.65         43.24         4.32 o                         
  -3   4   9        600.97        595.51         7.62 o                         
  -2   4   9          8.80          6.76         3.90 o                         
  -1   4   9          0.08          2.64         2.12 o                         
   0   4   9         71.00         65.38         2.53 o                         
   1   4   9        444.35        436.42         3.93 o                         
  -6   5   9          4.54          2.52         3.92 o                         
  -5   5   9          2.30          0.10         4.15 o                         
  -4   5   9         33.78         31.92         4.51 o                         
  -3   5   9          5.34          3.49         1.55 o                         
  -2   5   9          2.04          4.72         2.13 o                         
  -1   5   9          8.65          7.19         1.89 o                         
   0   5   9         15.38         13.61         2.27 o                         
   1   5   9         87.87        101.42         5.34 o                         
  -5   6   9         75.22         71.20         4.81 o                         
  -4   6   9         14.25          6.71         4.68 o                         
  -3   6   9        138.33        147.81         4.02 o                         
  -2   6   9         30.75         30.60         3.88 o                         
  -1   6   9          0.87         -2.57         2.57 o                         
   0   6   9         13.89         14.68         2.71 o                         
  -5   7   9          0.97         -2.78         5.40 o                         
  -4   7   9        627.65        638.22         7.85 o                         
  -3   7   9        133.28        126.08         3.86 o                         
  -2   7   9        263.71        264.35         4.33 o                         
  -1   7   9        349.75        353.16         3.46 o                         
   0   7   9        150.37        148.16         4.79 o                         
  -4   8   9         12.10         11.74         5.17 o                         
  -3   8   9        627.47        628.63         5.27 o                         
  -2   8   9        100.74         80.75         3.58 o                         
  -1   8   9          3.56         10.43         2.19 o                         
  -4   9   9        927.92        868.84         8.37 o                         
  -3   9   9          8.68          7.98         2.96 o                         
  -2   9   9         67.38         76.25         3.52 o                         
  -1   9   9        266.83        254.61         2.74 o                         
                                                                                
